# Supplementary material for: Function and Evolution of C1-2i Subclass of C2H2-Type Zinc Finger Transcription Factors in POPLAR
Source: Genes (Basel). 2022 Oct 12;13(10):1843. doi: 10.3390/genes13101843 (PMC9602059; doi:10.3390/genes13101843)
Supplement: Supplementary file 1 [file genes-13-01843-s001.zip]

Archive with 23 entries (21 files):
- genes-1923170-supplementary/
- genes-1923170-supplementary/Supplementary files/
- genes-1923170-supplementary/Supplementary files/Figure S1.tif
- genes-1923170-supplementary/Supplementary files/Figure S2.tif
- genes-1923170-supplementary/Supplementary files/Figure S3 .tiff
- genes-1923170-supplementary/Supplementary files/Figure S4.tif
- genes-1923170-supplementary/Supplementary files/Figure S5 .tif
- genes-1923170-supplementary/Supplementary files/Figure S6 .tif
- genes-1923170-supplementary/Supplementary files/Figure S7 .tif
- genes-1923170-supplementary/Supplementary files/Figure S8.tif
- genes-1923170-supplementary/Supplementary files/Table S1.xlsx
- genes-1923170-supplementary/Supplementary files/Table S10 .xlsx
- genes-1923170-supplementary/Supplementary files/Table S2 .xlsx
- genes-1923170-supplementary/Supplementary files/Table S3.xlsx
- genes-1923170-supplementary/Supplementary files/Table S4 .xlsx
- genes-1923170-supplementary/Supplementary files/Table S5 .xlsx
- genes-1923170-supplementary/Supplementary files/Table S6 .xlsx
- genes-1923170-supplementary/Supplementary files/Table S7 .xlsx
- genes-1923170-supplementary/Supplementary files/Table S8 .xlsx
- genes-1923170-supplementary/Supplementary files/Table S9 .xlsx
- genes-1923170-supplementary/Supplementary files/~$Table S1.xlsx
- genes-1923170-supplementary/Supplementary files/~$Table S8 .xlsx
- genes-1923170-supplementary/Supplementary files/~$Table S9 .xlsx
