# Supplementary material for: Function and Evolution of C1-2i Subclass of C2H2-Type Zinc Finger Transcription Factors in POPLAR
Source: Genes (Basel). 2022 Oct 12;13(10):1843. doi: 10.3390/genes13101843 (PMC9602059; doi:10.3390/genes13101843)
Supplement: Supplementary file 1 [file genes-13-01843-s001.zip › genes-1923170-supplementary/Supplementary files/Table S1.xlsx]

## Sheet: node data
编号	ID	#node
1	Potri.008G195900	CHR910	Nucleoplasmin ATPase // DNA helicase
2	Potri.005G246700	HMGB903	PTHR13711//PTHR13711:SF202 - SWI/SNF-RELATED CHROMATIN BINDING PROTEIN // HIGH MOBILITY GROUP B PROTEIN 10-RELATED
3	Potri.011G168800	HMGB904	PTHR13711//PTHR13711:SF202//PTHR22970 - SWI/SNF-RELATED CHROMATIN BINDING PROTEIN // HIGH MOBILITY GROUP B PROTEIN 10-RELATED // FAMILY NOT NAMED
4	Potri.001G417300	PGE901	polycomb protein EED (EED)
5	Potri.001G315200	POPTR_0001s32240.1	PTHR13711:SF213 - PROTEIN HMG-20
6	Potri.004G216900	POPTR_0006s12340.1	zinc finger (C2H2 type) family protein; similar to C2H2 type; [ ortholog of At5g03510,]
7	Potri.010G019150	POPTR_0010s02080.1	PTHR10799//PTHR10799:SF783 - SWI/SNF-RELATED MATRIX-ASSOCIATED ACTIN-DEPENDENT REGULATOR OF CHROMATIN SUBFAMILY-RELATED // SUBFAMILY NOT NAMED
8	Potri.013G006000	POPTR_0013s00750.1	similar to MORPHEUS MOLECULE; similar to MAINTENANCE OF METHYLATION; [ co-orth
9	Potri.013G007800	POPTR_0013s00930.1	haloacid dehalogenase-like hydrolase family protein; similar to low similarity to SP|P956
10	Potri.017G055200	POPTR_0017s08230.1	(1 of 2) PTHR13711:SF213 - PROTEIN HMG-20
11	Potri.018G084900	POPTR_0018s09190.1	(1 of 1) 2.7.11.12 - cGMP-dependent protein kinase / PKG II
12	Potri.008G032300	POPTR_0008s03220.1	PF13912 - C2H2-type zinc finger (zf-C2H2_6)
13	Potri.004G163200	POPTR_0004s17010.1	ubiquitin fusion degradation protein 1 (UFD1)
14	Potri.009G124900	POPTR_0006s20880.1	/
15	Potri.010G209400	POPTR_0010s21650.1	/
16	Potri.006G192700	ACT3	PTHR11937//PTHR11937:SF210 - ACTIN // SUBFAMILY NOT NAMED
17	Potri.016G045500	ACT7	PTHR11937//PTHR11937:SF210 - ACTIN // SUBFAMILY NOT NAMED
18	Potri.001G235800	POPTR_0001s24250.1	zinc finger (C2H2 type) family protein; similar to C2H2 type; [ ortholog of At3g53600,At
19	Potri.009G027700	POPTR_0009s03280.1	Potri.009G027700
20	Potri.001G143700	POPTR_0001s02630.1	/
21	Potri.001G173200	POPTR_0001s17310.1	/
22	Potri.001G295500	POPTR_0001s30260.1	/
23	Potri.009G089400	POPTR_0009s09250.1	PTHR26374:SF208 - ZINC FINGER PROTEIN AZF3-RELATED
24	Potri.002G119300	POPTR_0002s12010.1	/
25	Potri.014G017300	POPTR_0014s01760.1	/
26	Potri.010G229400	POPTR_0010s23610.1	/

## Sheet: interaction data
Potri.004G216900	POPTR_0004s22650.1
#node	identifier	node_degree	编号
CHR910	3694.POPTR_0008s20050.1	9	1
HMGB903	3694.POPTR_0005s26800.1	7	2
HMGB904	3694.POPTR_0011s17180.1	7	3
PGE901	3694.POPTR_0001s44290.1	5	4
POPTR_0001s32240.1	3694.POPTR_0001s32240.1	7	5
POPTR_0004s22650.1	3694.POPTR_0004s22650.1	10	6
POPTR_0010s02080.1	3694.POPTR_0010s02080.1	9	7
POPTR_0013s00750.1	3694.POPTR_0013s00750.1	9	8
POPTR_0013s00930.1	3694.POPTR_0013s00930.1	6	9
POPTR_0017s08230.1	3694.POPTR_0017s08230.1	7	10
POPTR_0018s09190.1	3694.POPTR_0018s09190.1	4	11
Potri.006G121600	POPTR_0006s12340.1
#node	identifier	node_degree	编号
CHR910	3694.POPTR_0008s20050.1	9	1
HMGB903	3694.POPTR_0005s26800.1	7	2
HMGB904	3694.POPTR_0011s17180.1	7	3
PGE901	3694.POPTR_0001s44290.1	5	4
POPTR_0001s32240.1	3694.POPTR_0001s32240.1	7	5
POPTR_0006s12340.1	3694.POPTR_0006s12340.1	10	6
POPTR_0010s02080.1	3694.POPTR_0010s02080.1	9	7
POPTR_0013s00750.1	3694.POPTR_0013s00750.1	9	8
POPTR_0013s00930.1	3694.POPTR_0013s00930.1	6	9
POPTR_0017s08230.1	3694.POPTR_0017s08230.1	7	10
POPTR_0018s09190.1	3694.POPTR_0018s09190.1	4	11
Potri.008G032300	POPTR_0008s03220.1
#node	identifier	node_degree	编号
CHR910	3694.POPTR_0008s20050.1	9	1
HMGB903	3694.POPTR_0005s26800.1	7	2
HMGB904	3694.POPTR_0011s17180.1	7	3
PGE901	3694.POPTR_0001s44290.1	5	4
POPTR_0001s32240.1	3694.POPTR_0001s32240.1	7	5
POPTR_0008s03220.1	3694.POPTR_0008s03220.1	10	12
POPTR_0010s02080.1	3694.POPTR_0010s02080.1	9	7
POPTR_0013s00750.1	3694.POPTR_0013s00750.1	9	8
POPTR_0013s00930.1	3694.POPTR_0013s00930.1	6	9
POPTR_0017s08230.1	3694.POPTR_0017s08230.1	7	10
POPTR_0018s09190.1	3694.POPTR_0018s09190.1	4	11
Potri.010G229400	POPTR_0010s23610.1
#node	identifier	node_degree	编号
CHR910	3694.POPTR_0008s20050.1	9	1
HMGB903	3694.POPTR_0005s26800.1	7	2
HMGB904	3694.POPTR_0011s17180.1	7	3
PGE901	3694.POPTR_0001s44290.1	5	4
POPTR_0001s32240.1	3694.POPTR_0001s32240.1	7	5
POPTR_0010s02080.1	3694.POPTR_0010s02080.1	9	7
POPTR_0010s23610.1	3694.POPTR_0010s23610.1	10	26
POPTR_0013s00750.1	3694.POPTR_0013s00750.1	9	8
POPTR_0013s00930.1	3694.POPTR_0013s00930.1	6	9
POPTR_0017s08230.1	3694.POPTR_0017s08230.1	7	10
POPTR_0018s09190.1	3694.POPTR_0018s09190.1	4	11
Potri.010G209400	POPTR_0010s21650.1
#node	identifier	node_degree	编号
CHR910	3694.POPTR_0008s20050.1	7	1
HMGB903	3694.POPTR_0005s26800.1	7	2
HMGB904	3694.POPTR_0011s17180.1	7	3
POPTR_0001s32240.1	3694.POPTR_0001s32240.1	7	5
POPTR_0004s17010.1	3694.POPTR_0004s17010.1	1	13
POPTR_0006s20880.1	3694.POPTR_0006s20880.1	1	14
POPTR_0010s02080.1	3694.POPTR_0010s02080.1	7	7
POPTR_0010s21650.1	3694.POPTR_0010s21650.1	10	15
POPTR_0013s00750.1	3694.POPTR_0013s00750.1	7	8
POPTR_0017s08230.1	3694.POPTR_0017s08230.1	7	10
POPTR_0018s09190.1	3694.POPTR_0018s09190.1	3	11
Potri.001G235800	POPTR_0001s32240.1
#node	identifier	node_degree	编号
ACT3	3694.POPTR_0006s20710.1	9	16
ACT7	3694.POPTR_0016s04470.1	9	17
CHR910	3694.POPTR_0008s20050.1	9	1
HMGB903	3694.POPTR_0005s26800.1	9	2
HMGB904	3694.POPTR_0011s17180.1	9	3
POPTR_0001s24250.1	3694.POPTR_0001s24250.1	10	18
POPTR_0001s32240.1	3694.POPTR_0001s32240.1	9	5
POPTR_0010s02080.1	3694.POPTR_0010s02080.1	9	7
POPTR_0013s00750.1	3694.POPTR_0013s00750.1	9	8
POPTR_0017s08230.1	3694.POPTR_0017s08230.1	9	10
POPTR_0018s09190.1	3694.POPTR_0018s09190.1	5	11
Potri.009G027700	POPTR_0009s032800.1
#node	identifier	node_degree	编号
ACT3	3694.POPTR_0006s20710.1	9	16
ACT7	3694.POPTR_0016s04470.1	9	17
CHR910	3694.POPTR_0008s20050.1	9	1
HMGB903	3694.POPTR_0005s26800.1	9	2
HMGB904	3694.POPTR_0011s17180.1	9	3
POPTR_0001s32240.1	3694.POPTR_0001s32240.1	9	5
POPTR_0009s03280.1	3694.POPTR_0009s03280.1	10	19
POPTR_0010s02080.1	3694.POPTR_0010s02080.1	9	7
POPTR_0013s00750.1	3694.POPTR_0013s00750.1	9	8
POPTR_0017s08230.1	3694.POPTR_0017s08230.1	9	10
POPTR_0018s09190.1	3694.POPTR_0018s09190.1	5	11
Potri.001G295500	POPTR_0001s302600.1
#node	identifier	node_degree	编号
CHR910	3694.POPTR_0008s20050.1	7	1
HMGB903	3694.POPTR_0005s26800.1	7	2
HMGB904	3694.POPTR_0011s17180.1	7	3
POPTR_0001s02630.1	3694.POPTR_0001s02630.1	2	20
POPTR_0001s17310.1	3694.POPTR_0001s17310.1	2	21
POPTR_0001s30260.1	3694.POPTR_0001s30260.1	10	22
POPTR_0001s32240.1	3694.POPTR_0001s32240.1	7	5
POPTR_0010s02080.1	3694.POPTR_0010s02080.1	7	7
POPTR_0013s00750.1	3694.POPTR_0013s00750.1	7	8
POPTR_0017s08230.1	3694.POPTR_0017s08230.1	7	10
POPTR_0018s09190.1	3694.POPTR_0018s09190.1	3	11
Potri.009G089400	POPTR_0009s092500.1
#node	identifier	node_degree	编号
CHR910	3694.POPTR_0008s20050.1	7	1
HMGB903	3694.POPTR_0005s26800.1	7	2
HMGB904	3694.POPTR_0011s17180.1	7	3
POPTR_0001s02630.1	3694.POPTR_0001s02630.1	2	20
POPTR_0001s17310.1	3694.POPTR_0001s17310.1	2	21
POPTR_0001s32240.1	3694.POPTR_0001s32240.1	7	5
POPTR_0009s09250.1	3694.POPTR_0009s09250.1	10	23
POPTR_0010s02080.1	3694.POPTR_0010s02080.1	7	7
POPTR_0013s00750.1	3694.POPTR_0013s00750.1	7	8
POPTR_0017s08230.1	3694.POPTR_0017s08230.1	7	10
POPTR_0018s09190.1	3694.POPTR_0018s09190.1	3	11
Potri.002G119300	POPTR_0002s120100.1
#node	identifier	node_degree	编号
CHR910	3694.POPTR_0008s20050.1	7	1
HMGB903	3694.POPTR_0005s26800.1	7	2
HMGB904	3694.POPTR_0011s17180.1	7	3
POPTR_0001s02630.1	3694.POPTR_0001s02630.1	2	20
POPTR_0001s17310.1	3694.POPTR_0001s17310.1	2	21
POPTR_0001s32240.1	3694.POPTR_0001s32240.1	7	5
POPTR_0002s12010.1	3694.POPTR_0002s12010.1	10	24
POPTR_0010s02080.1	3694.POPTR_0010s02080.1	7	7
POPTR_0013s00750.1	3694.POPTR_0013s00750.1	7	8
POPTR_0017s08230.1	3694.POPTR_0017s08230.1	7	10
POPTR_0018s09190.1	3694.POPTR_0018s09190.1	3	11
Potri.014G017300	POPTR_0014s0176000.1
#node	identifier	node_degree	编号
CHR910	3694.POPTR_0008s20050.1	7	1
HMGB903	3694.POPTR_0005s26800.1	7	2
HMGB904	3694.POPTR_0011s17180.1	7	3
POPTR_0001s02630.1	3694.POPTR_0001s02630.1	2	20
POPTR_0001s17310.1	3694.POPTR_0001s17310.1	2	21
POPTR_0001s32240.1	3694.POPTR_0001s32240.1	7	5
POPTR_0010s02080.1	3694.POPTR_0010s02080.1	7	7
POPTR_0013s00750.1	3694.POPTR_0013s00750.1	7	8
POPTR_0014s01760.1	3694.POPTR_0014s01760.1	10	25
POPTR_0017s08230.1	3694.POPTR_0017s08230.1	7	10
POPTR_0018s09190.1	3694.POPTR_0018s09190.1	3	11
