# Supplementary material for: Function and Evolution of C1-2i Subclass of C2H2-Type Zinc Finger Transcription Factors in POPLAR
Source: Genes (Basel). 2022 Oct 12;13(10):1843. doi: 10.3390/genes13101843 (PMC9602059; doi:10.3390/genes13101843)
Supplement: Supplementary file 1 [file genes-13-01843-s001.zip › genes-1923170-supplementary/Supplementary files/Table S10 .xlsx]

## Sheet: whole
	ID	Number of ZnC2H2 domain	E-Value	Bitscore	Accession	Short name	Superfamily
52	Podel.01G154100.1.p	1	0.000134841	38.0189	pfam13912	zf-C2H2_6	cl16471
	Podel.01G344000.1.p	1	0.00874817	32.6261	pfam13912	zf-C2H2_6	cl16471
	Podel.03G080600.1.p	1	9.70212e-07	44.5673	pfam13912	zf-C2H2_6	cl16471
	Podel.04G091300.1.p	1	0.0022931	34.5521	pfam13912	zf-C2H2_6	cl16471
	Podel.05G233900.1.p	1	0.00238316	34.1669	pfam13912	zf-C2H2_6	cl16471
	Podel.06G065300.1.p	1	0.000108738	38.4041	pfam13912	zf-C2H2_6	cl16471
	Podel.06G096500.1.p	1	0.00329603	34.5521	pfam13912	zf-C2H2_6	cl16471
	Podel.06G203400.1.p	1	0.000185684	38.0189	pfam13912	zf-C2H2_6	cl16471
	Podel.08G143800.1.p	1	0.000198973	37.6337	pfam13912	zf-C2H2_6	cl16471
	Podel.08G159400.1.p	1	0.0020296	34.5521	pfam13912	zf-C2H2_6	cl16471
	Podel.09G027300.1.p	1	3.31151e-06	42.2561	pfam13912	zf-C2H2_6	cl16471
	Podel.10G068700.1.p	1	0.000999859	35.3225	pfam13912	zf-C2H2_6	cl16471
	Podel.10G207100.1.p	1	3.87796e-09	47.6489	pfam13912	zf-C2H2_6	cl16471
	Podel.10G214400.1.p	1	2.44069e-06	42.2561	pfam13912	zf-C2H2_6	cl16471
	Podel.10G235400.1.p	1	6.14072e-09	49.1897	pfam13912	zf-C2H2_6	cl16471
	Podel.14G016900.1.p	1	4.52477e-09	50.3453	pfam13912	zf-C2H2_6	cl16471
	Podel.17G145100.1.p	1	0.00511053	33.0113	pfam13912	zf-C2H2_6	cl16471
	Podel.18G080600.1.p	1	0.00943303	33.0113	pfam13912	zf-C2H2_6	cl16471
	Podel.18G125600.1.p	1	0.000607983	36.0929	pfam13912	zf-C2H2_6	cl16471
	Podel.01G154100.1.p	1	0.00163415	34.9274	pfam13894	zf-C2H2_4	cl20498
	Podel.01G314600.1.p	1	0.00448005	33.7718	pfam13894	zf-C2H2_4	cl20498
	Podel.02G130600.1.p	1	0.00670198	33.3866	pfam13894	zf-C2H2_4	cl20498
	Podel.03G080600.1.p	1	0.00861434	33.3866	pfam13894	zf-C2H2_4	cl20498
	Podel.04G091300.1.p	1	0.00669698	33.3866	pfam13894	zf-C2H2_4	cl20498
	Podel.06G065300.1.p	1	0.00426247	33.7718	pfam13894	zf-C2H2_4	cl20498
	Podel.08G039600.1.p	1	0.00781349	33.3866	pfam13894	zf-C2H2_4	cl20498
	Podel.08G112200.1.p	1	0.00666059	34.157	pfam13894	zf-C2H2_4	cl20498
	Podel.10G068700.1.p	1	0.00558901	33.0014	pfam13894	zf-C2H2_4	cl20498
	Podel.10G160600.1.p	1	0.00536339	34.5422	pfam13894	zf-C2H2_4	cl20498
	Podel.17G095700.1.p	1	0.00712202	34.157	pfam13894	zf-C2H2_4	cl20498
	Podel.18G125600.1.p	1	0.00891115	33.0014	pfam13894	zf-C2H2_4	cl20498
	Podel.02G106400.1.p	1	0.00817301	34.9685	pfam00096	zf-C2H2	cl23491
	Podel.01G169100.1.p	2	1.45958e-07	46.8785	pfam13912	zf-C2H2_6	cl16471
	Podel.01G246500.1.p	2	9.73942e-07	43.4117	pfam13912	zf-C2H2_6	cl16471
	Podel.01G314600.1.p	2	3.62608e-09	50.7305	pfam13912	zf-C2H2_6	cl16471
	Podel.02G130600.1.p	2	6.40274e-10	53.0417	pfam13912	zf-C2H2_6	cl16471
	Podel.02G157200.1.p	2	1.75557e-08	49.9601	pfam13912	zf-C2H2_6	cl16471
	Podel.04G210000.1.p	2	9.48777e-09	49.9601	pfam13912	zf-C2H2_6	cl16471
	Podel.04G222300.1.p	2	1.7788e-08	49.1897	pfam13912	zf-C2H2_6	cl16471
	Podel.06G131200.1.p	2	6.06164e-08	48.0341	pfam13912	zf-C2H2_6	cl16471
	Podel.08G039600.1.p	2	9.95583e-09	49.9601	pfam13912	zf-C2H2_6	cl16471
	Podel.09G092100.1.p	2	2.56396e-09	51.1157	pfam13912	zf-C2H2_6	cl16471
	Podel.09G172200.1.p	2	2.96226e-07	45.7229	pfam13912	zf-C2H2_6	cl16471
	Podel.10G160600.1.p	2	2.16491e-06	43.7969	pfam13912	zf-C2H2_6	cl16471
	Podel.14G066600.1.p	2	1.62348e-08	49.9601	pfam13912	zf-C2H2_6	cl16471
	Podel.17G095700.1.p	2	5.02388e-05	40.3301	pfam13912	zf-C2H2_6	cl16471
	Podel.05G143100.1.p	2	3.51278e-76	247.795	pfam18868	zf-C2H2_3rep	cl40149
	Podel.02G107000.1.p	2	0.00848262	34.5833	pfam00096	zf-C2H2	cl23491
	Podel.02G157400.1.p	3	3.1581e-07	46.1081	pfam13912	zf-C2H2_6	cl16471
	Podel.08G112200.1.p	3	5.55519e-07	45.7229	pfam13912	zf-C2H2_6	cl16471
	Podel.14G066400.1.p	3	2.5569e-07	46.4933	pfam13912	zf-C2H2_6	cl16471
	Podel.04G126500.1.p	4	4.17146e-05	40.3301	pfam13912	zf-C2H2_6	cl16471
67	XP_011029856.1	1	0.00661924	33.2082	smart00355	ZnF_C2H2	cl18194
	XP_011029857.1	1	0.00635703	33.2082	smart00355	ZnF_C2H2	cl18194
	XP_011015014.1	1	0.000661133	36.0929	pfam13912	zf-C2H2_6	cl16471
	XP_011022192.1	1	0.00220825	34.5521	pfam13912	zf-C2H2_6	cl16471
	XP_011022200.1	1	0.00217873	34.9373	pfam13912	zf-C2H2_6	cl16471
	XP_011024534.1	1	0.00322834	34.1669	pfam13912	zf-C2H2_6	cl16471
	XP_011024541.1	1	0.00322834	34.1669	pfam13912	zf-C2H2_6	cl16471
	XP_011028187.1	1	0.000635572	36.0929	pfam13912	zf-C2H2_6	cl16471
	XP_011028771.1	1	0.001809	34.5521	pfam13912	zf-C2H2_6	cl16471
	XP_011029856.1	1	3.80248e-05	39.5597	pfam13912	zf-C2H2_6	cl16471
	XP_011029857.1	1	3.50124e-05	39.5597	pfam13912	zf-C2H2_6	cl16471
	XP_011033484.1	1	0.000769922	36.0929	pfam13912	zf-C2H2_6	cl16471
	XP_011033560.1	1	0.000892621	36.0929	pfam13912	zf-C2H2_6	cl16471
	XP_011033640.1	1	0.00210451	34.5521	pfam13912	zf-C2H2_6	cl16471
	XP_011040766.1	1	0.000171882	37.2485	pfam13912	zf-C2H2_6	cl16471
	XP_011041411.1	1	0.00114794	34.9373	pfam13912	zf-C2H2_6	cl16471
	XP_011043913.1	1	0.00228433	34.5521	pfam13912	zf-C2H2_6	cl16471
	XP_011043914.1	1	0.00228433	34.5521	pfam13912	zf-C2H2_6	cl16471
	XP_011045772.1	1	0.00895963	32.6261	pfam13912	zf-C2H2_6	cl16471
	XP_011005305.1	1	0.00935321	32.6162	pfam13894	zf-C2H2_4	cl20498
	XP_011012172.1	1	0.00429528	34.5422	pfam13894	zf-C2H2_4	cl20498
	XP_011012430.1	1	0.00606431	33.3866	pfam13894	zf-C2H2_4	cl20498
	XP_011013608.1	1	0.00612717	32.6162	pfam13894	zf-C2H2_4	cl20498
	XP_011013939.1	1	0.00881112	32.231	pfam13894	zf-C2H2_4	cl20498
	XP_011018421.1	1	0.00628654	34.157	pfam13894	zf-C2H2_4	cl20498
	XP_011029856.1	1	0.0034389	34.157	pfam13894	zf-C2H2_4	cl20498
	XP_011029857.1	1	0.00329231	34.157	pfam13894	zf-C2H2_4	cl20498
	XP_011030383.1	1	0.00791922	32.6162	pfam13894	zf-C2H2_4	cl20498
	XP_011030384.1	1	0.00791922	32.6162	pfam13894	zf-C2H2_4	cl20498
	XP_011030385.1	1	0.00791922	32.6162	pfam13894	zf-C2H2_4	cl20498
	XP_011043913.1	1	0.00667194	33.3866	pfam13894	zf-C2H2_4	cl20498
	XP_011043914.1	1	0.00667194	33.3866	pfam13894	zf-C2H2_4	cl20498
	XP_011004608.1	1	3.24678e-76	247.795	pfam18868	zf-C2H2_3rep	cl40149
	XP_011004610.1	1	3.24678e-76	247.795	pfam18868	zf-C2H2_3rep	cl40149
	XP_011004611.1	1	5.08108e-76	247.025	pfam18868	zf-C2H2_3rep	cl40149
	XP_011009910.1	1	4.39008e-77	250.491	pfam18868	zf-C2H2_3rep	cl40149
	XP_011009911.1	1	4.39008e-77	250.491	pfam18868	zf-C2H2_3rep	cl40149
	XP_011016539.1	1	0.0099893	34.5833	pfam00096	zf-C2H2	cl23491
	XP_011016547.1	1	0.0099893	34.5833	pfam00096	zf-C2H2	cl23491
	XP_011016551.1	1	0.0099893	34.5833	pfam00096	zf-C2H2	cl23491
	XP_011016559.1	1	0.0099893	34.5833	pfam00096	zf-C2H2	cl23491
	XP_011016567.1	1	0.0099893	34.5833	pfam00096	zf-C2H2	cl23491
	XP_011000297.1	2	6.23413e-07	43.7969	pfam13912	zf-C2H2_6	cl16471
	XP_011001488.1	2	4.57978e-07	45.3377	pfam13912	zf-C2H2_6	cl16471
	XP_011001867.1	2	8.68674e-09	49.5749	pfam13912	zf-C2H2_6	cl16471
	XP_011012172.1	2	1.49792e-06	44.5673	pfam13912	zf-C2H2_6	cl16471
	XP_011012430.1	2	3.57553e-09	50.7305	pfam13912	zf-C2H2_6	cl16471
	XP_011017126.1	2	6.39624e-09	49.9601	pfam13912	zf-C2H2_6	cl16471
	XP_011017453.1	2	2.07303e-08	49.5749	pfam13912	zf-C2H2_6	cl16471
	XP_011018810.1	2	1.6341e-08	49.1897	pfam13912	zf-C2H2_6	cl16471
	XP_011024338.1	2	2.24091e-08	48.8045	pfam13912	zf-C2H2_6	cl16471
	XP_011027131.1	2	4.97442e-09	49.5749	pfam13912	zf-C2H2_6	cl16471
	XP_011028268.1	2	1.53465e-08	49.5749	pfam13912	zf-C2H2_6	cl16471
	XP_011028801.1	2	4.81549e-09	50.3453	pfam13912	zf-C2H2_6	cl16471
	XP_011030424.1	2	2.22332e-08	48.8045	pfam13912	zf-C2H2_6	cl16471
	XP_011031622.1	2	1.09878e-08	49.9601	pfam13912	zf-C2H2_6	cl16471
	XP_011031881.1	2	1.71267e-07	46.4933	pfam13912	zf-C2H2_6	cl16471
	XP_011033858.1	2	1.45499e-08	49.9601	pfam13912	zf-C2H2_6	cl16471
	XP_011042666.1	2	4.25235e-07	44.5673	pfam13912	zf-C2H2_6	cl16471
	XP_011001488.1	2	0.003146	34.5422	pfam13894	zf-C2H2_4	cl20498
	XP_011031881.1	2	0.00257491	34.9274	pfam13894	zf-C2H2_4	cl20498
	XP_011000896.1	3	3.00953e-07	45.7229	pfam13912	zf-C2H2_6	cl16471
	XP_011017454.1	3	2.66706e-07	46.1081	pfam13912	zf-C2H2_6	cl16471
	XP_011018421.1	3	6.83014e-07	45.3377	pfam13912	zf-C2H2_6	cl16471
	XP_011033839.1	3	2.06691e-07	46.4933	pfam13912	zf-C2H2_6	cl16471
	XP_011033847.1	3	2.24027e-07	46.4933	pfam13912	zf-C2H2_6	cl16471
	XP_011040791.1	3	7.44205e-08	47.6489	pfam13912	zf-C2H2_6	cl16471
70	XP_034902644.1	1	0.00216528	34.9373	cl16471	zf-C2H2_6 superfamily	-
	XP_034923057.1	1	0.00867611	32.6261	cl16471	zf-C2H2_6 superfamily	-
	XP_034902644.1	1	0.00216528	34.9373	pfam13912	zf-C2H2_6	cl16471
	XP_034923057.1	1	0.00867611	32.6261	pfam13912	zf-C2H2_6	cl16471
	XP_034901664.1	1	0.00783992	33.3866	cl20498	zf-C2H2_4 superfamily	-
	XP_034904513.1	1	0.009318	33.3866	cl20498	zf-C2H2_4 superfamily	-
	XP_034907133.1	1	0.00651475	34.157	cl20498	zf-C2H2_4 superfamily	-
	XP_034923298.1	1	0.00306054	34.157	cl20498	zf-C2H2_4 superfamily	-
	XP_034927830.1	1	0.005285	33.7718	cl20498	zf-C2H2_4 superfamily	-
	XP_034929378.1	1	0.00670067	33.3866	cl20498	zf-C2H2_4 superfamily	-
	XP_034929468.1	1	0.00601604	34.5422	cl20498	zf-C2H2_4 superfamily	-
	XP_034931972.1	1	0.0061288	34.157	cl20498	zf-C2H2_4 superfamily	-
	XP_034932650.1	1	0.00365724	34.5422	cl20498	zf-C2H2_4 superfamily	-
	XP_034901664.1	1	0.00783992	33.3866	pfam13894	zf-C2H2_4	cl20498
	XP_034904513.1	1	0.009318	33.3866	pfam13894	zf-C2H2_4	cl20498
	XP_034907133.1	1	0.00651475	34.157	pfam13894	zf-C2H2_4	cl20498
	XP_034923298.1	1	0.00306054	34.157	pfam13894	zf-C2H2_4	cl20498
	XP_034927830.1	1	0.005285	33.7718	pfam13894	zf-C2H2_4	cl20498
	XP_034929378.1	1	0.00670067	33.3866	pfam13894	zf-C2H2_4	cl20498
	XP_034929468.1	1	0.00601604	34.5422	pfam13894	zf-C2H2_4	cl20498
	XP_034931972.1	1	0.0061288	34.157	pfam13894	zf-C2H2_4	cl20498
	XP_034932650.1	1	0.00365724	34.5422	pfam13894	zf-C2H2_4	cl20498
	XP_034913649.1	1	2.0542e-75	245.484	cl40149	zf-C2H2_3rep superfamily	-
	XP_034913674.1	1	3.36319e-75	244.713	cl40149	zf-C2H2_3rep superfamily	-
	XP_034913682.1	1	3.63831e-75	244.713	cl40149	zf-C2H2_3rep superfamily	-
	XP_034913649.1	1	2.0542e-75	245.484	pfam18868	zf-C2H2_3rep	cl40149
	XP_034913674.1	1	3.36319e-75	244.713	pfam18868	zf-C2H2_3rep	cl40149
	XP_034913682.1	1	3.63831e-75	244.713	pfam18868	zf-C2H2_3rep	cl40149
	XP_034897359.1	2	5.01369e-09	50.3453	cl16471	zf-C2H2_6 superfamily	-
	XP_034898396.1	2	2.55052e-09	51.1157	cl16471	zf-C2H2_6 superfamily	-
	XP_034901081.1	2	2.16572e-08	49.1897	cl16471	zf-C2H2_6 superfamily	-
	XP_034901664.1	2	9.64001e-08	47.2637	cl16471	zf-C2H2_6 superfamily	-
	XP_034904512.1	2	1.78297e-08	49.9601	cl16471	zf-C2H2_6 superfamily	-
	XP_034905796.1	2	1.8984e-08	49.5749	cl16471	zf-C2H2_6 superfamily	-
	XP_034907133.1	2	2.87032e-06	43.7969	cl16471	zf-C2H2_6 superfamily	-
	XP_034910258.1	2	8.63331e-07	43.7969	cl16471	zf-C2H2_6 superfamily	-
	XP_034922750.1	2	7.90089e-05	39.5597	cl16471	zf-C2H2_6 superfamily	-
	XP_034923298.1	2	3.09933e-09	51.1157	cl16471	zf-C2H2_6 superfamily	-
	XP_034927830.1	2	8.10978e-10	52.6565	cl16471	zf-C2H2_6 superfamily	-
	XP_034928698.1	2	1.18754e-08	49.5749	cl16471	zf-C2H2_6 superfamily	-
	XP_034929328.1	2	5.58064e-09	49.1897	cl16471	zf-C2H2_6 superfamily	-
	XP_034929378.1	2	8.51168e-09	49.9601	cl16471	zf-C2H2_6 superfamily	-
	XP_034932650.1	2	2.18929e-07	46.4933	cl16471	zf-C2H2_6 superfamily	-
	XP_034897359.1	2	5.01369e-09	50.3453	pfam13912	zf-C2H2_6	cl16471
	XP_034898396.1	2	2.55052e-09	51.1157	pfam13912	zf-C2H2_6	cl16471
	XP_034901081.1	2	2.16572e-08	49.1897	pfam13912	zf-C2H2_6	cl16471
	XP_034904512.1	2	1.78297e-08	49.9601	pfam13912	zf-C2H2_6	cl16471
	XP_034905796.1	2	1.8984e-08	49.5749	pfam13912	zf-C2H2_6	cl16471
	XP_034907133.1	2	2.87032e-06	43.7969	pfam13912	zf-C2H2_6	cl16471
	XP_034910258.1	2	8.63331e-07	43.7969	pfam13912	zf-C2H2_6	cl16471
	XP_034922750.1	2	7.90089e-05	39.5597	pfam13912	zf-C2H2_6	cl16471
	XP_034923298.1	2	3.09933e-09	51.1157	pfam13912	zf-C2H2_6	cl16471
	XP_034927830.1	2	8.10978e-10	52.6565	pfam13912	zf-C2H2_6	cl16471
	XP_034928698.1	2	1.18754e-08	49.5749	pfam13912	zf-C2H2_6	cl16471
	XP_034929328.1	2	5.58064e-09	49.1897	pfam13912	zf-C2H2_6	cl16471
	XP_034929378.1	2	8.51168e-09	49.9601	pfam13912	zf-C2H2_6	cl16471
	XP_034932650.1	2	2.18929e-07	46.4933	pfam13912	zf-C2H2_6	cl16471
	XP_034892868.1	3	7.73794e-07	44.5673	cl16471	zf-C2H2_6 superfamily	-
	XP_034904513.1	3	1.51366e-07	46.8785	cl16471	zf-C2H2_6 superfamily	-
	XP_034905797.1	3	2.94898e-07	46.1081	cl16471	zf-C2H2_6 superfamily	-
	XP_034911269.1	3	0.00164394	34.9373	cl16471	zf-C2H2_6 superfamily	-
	XP_034931972.1	3	6.27945e-07	45.3377	cl16471	zf-C2H2_6 superfamily	-
	XP_034892868.1	3	7.73794e-07	44.5673	pfam13912	zf-C2H2_6	cl16471
	XP_034901664.1	3	9.64001e-08	47.2637	pfam13912	zf-C2H2_6	cl16471
	XP_034904513.1	3	1.51366e-07	46.8785	pfam13912	zf-C2H2_6	cl16471
	XP_034905797.1	3	2.94898e-07	46.1081	pfam13912	zf-C2H2_6	cl16471
	XP_034911269.1	3	0.00164394	34.9373	pfam13912	zf-C2H2_6	cl16471
	XP_034931972.1	3	6.27945e-07	45.3377	pfam13912	zf-C2H2_6	cl16471
	XP_034929468.1	4	4.54655e-05	40.3301	cl16471	zf-C2H2_6 superfamily	-
	XP_034929468.1	4	4.54655e-05	40.3301	pfam13912	zf-C2H2_6	cl16471
126	KAG6737013.1	1	0.00419973	34.1669	pfam13912	zf-C2H2_6	cl16471
	KAG6737119.1	1	0.00258942	34.1669	pfam13912	zf-C2H2_6	cl16471
	KAG6739230.1	1	0.00698107	33.3965	pfam13912	zf-C2H2_6	cl16471
	KAG6739957.1	1	0.000357029	37.2485	pfam13912	zf-C2H2_6	cl16471
	KAG6739958.1	1	0.00242271	34.5521	pfam13912	zf-C2H2_6	cl16471
	KAG6740292.1	1	0.00809073	33.0113	pfam13912	zf-C2H2_6	cl16471
	KAG6740975.1	1	0.000571937	36.4781	pfam13912	zf-C2H2_6	cl16471
	KAG6741990.1	1	0.000768477	35.7077	pfam13912	zf-C2H2_6	cl16471
	KAG6743125.1	1	0.00143125	34.9373	pfam13912	zf-C2H2_6	cl16471
	KAG6743276.1	1	0.00297886	34.1669	pfam13912	zf-C2H2_6	cl16471
	KAG6743631.1	1	0.000502586	36.0929	pfam13912	zf-C2H2_6	cl16471
	KAG6743901.1	1	0.00143801	35.7077	pfam13912	zf-C2H2_6	cl16471
	KAG6744625.1	1	0.00052534	36.0929	pfam13912	zf-C2H2_6	cl16471
	KAG6744888.1	1	0.00080876	36.0929	pfam13912	zf-C2H2_6	cl16471
	KAG6745183.1	1	0.00272565	34.5521	pfam13912	zf-C2H2_6	cl16471
	KAG6749822.1	1	0.00861231	32.6261	pfam13912	zf-C2H2_6	cl16471
	KAG6757371.1	1	0.000934774	35.3225	pfam13912	zf-C2H2_6	cl16471
	KAG6757372.1	1	0.00157548	34.9373	pfam13912	zf-C2H2_6	cl16471
	KAG6757595.1	1	0.00248527	34.5521	pfam13912	zf-C2H2_6	cl16471
	KAG6757746.1	1	0.00448493	33.7817	pfam13912	zf-C2H2_6	cl16471
	KAG6757864.1	1	0.00111977	34.9373	pfam13912	zf-C2H2_6	cl16471
	KAG6758308.1	1	0.000757861	36.0929	pfam13912	zf-C2H2_6	cl16471
	KAG6759258.1	1	0.000357275	36.4781	pfam13912	zf-C2H2_6	cl16471
	KAG6759259.1	1	0.00151427	34.9373	pfam13912	zf-C2H2_6	cl16471
	KAG6759477.1	1	0.00212325	34.5521	pfam13912	zf-C2H2_6	cl16471
	KAG6759614.1	1	0.00461928	33.7817	pfam13912	zf-C2H2_6	cl16471
	KAG6759631.1	1	0.00675452	33.7817	pfam13912	zf-C2H2_6	cl16471
	KAG6759755.1	1	0.00113107	34.9373	pfam13912	zf-C2H2_6	cl16471
	KAG6760186.1	1	0.00056452	36.4781	pfam13912	zf-C2H2_6	cl16471
	KAG6760891.1	1	0.000293112	36.4781	pfam13912	zf-C2H2_6	cl16471
	KAG6762199.1	1	0.000293112	36.4781	pfam13912	zf-C2H2_6	cl16471
	KAG6764213.1	1	0.000150293	38.0189	pfam13912	zf-C2H2_6	cl16471
	KAG6764337.1	1	0.00243684	34.5521	pfam13912	zf-C2H2_6	cl16471
	KAG6764541.1	1	3.45977e-05	39.5597	pfam13912	zf-C2H2_6	cl16471
	KAG6764542.1	1	0.000229232	36.8633	pfam13912	zf-C2H2_6	cl16471
	KAG6764767.1	1	0.00534397	33.3965	pfam13912	zf-C2H2_6	cl16471
	KAG6765863.1	1	0.0052441	33.7817	pfam13912	zf-C2H2_6	cl16471
	KAG6765878.1	1	0.000148917	38.0189	pfam13912	zf-C2H2_6	cl16471
	KAG6765997.1	1	0.00236596	34.5521	pfam13912	zf-C2H2_6	cl16471
	KAG6766203.1	1	2.32401e-05	39.9449	pfam13912	zf-C2H2_6	cl16471
	KAG6766204.1	1	0.0002976	36.8633	pfam13912	zf-C2H2_6	cl16471
	KAG6769507.1	1	0.00201026	34.9373	pfam13912	zf-C2H2_6	cl16471
	KAG6769752.1	1	4.50789e-07	44.5673	pfam13912	zf-C2H2_6	cl16471
	KAG6770256.1	1	0.000118837	38.4041	pfam13912	zf-C2H2_6	cl16471
	KAG6770799.1	1	0.00858504	33.3965	pfam13912	zf-C2H2_6	cl16471
	KAG6771120.1	1	0.000223265	36.8633	pfam13912	zf-C2H2_6	cl16471
	KAG6771121.1	1	0.000282764	34.1669	pfam13912	zf-C2H2_6	cl16471
	KAG6771584.1	1	0.00962534	32.2409	pfam13912	zf-C2H2_6	cl16471
	KAG6771586.1	1	0.0023218	34.9373	pfam13912	zf-C2H2_6	cl16471
	KAG6772333.1	1	0.000146637	38.0189	pfam13912	zf-C2H2_6	cl16471
	KAG6772336.1	1	0.00378599	33.7817	pfam13912	zf-C2H2_6	cl16471
	KAG6772876.1	1	0.00934928	33.0113	pfam13912	zf-C2H2_6	cl16471
	KAG6774572.1	1	0.00297741	33.7817	pfam13912	zf-C2H2_6	cl16471
	KAG6776424.1	1	0.00329058	33.7817	pfam13912	zf-C2H2_6	cl16471
	KAG6777355.1	1	0.00228433	34.5521	pfam13912	zf-C2H2_6	cl16471
	KAG6777464.1	1	0.00514271	33.7817	pfam13912	zf-C2H2_6	cl16471
	KAG6779059.1	1	0.00228433	34.5521	pfam13912	zf-C2H2_6	cl16471
	KAG6779165.1	1	0.00754049	33.3965	pfam13912	zf-C2H2_6	cl16471
	KAG6780764.1	1	0.000472835	36.4781	pfam13912	zf-C2H2_6	cl16471
	KAG6781495.1	1	0.00571161	33.7817	pfam13912	zf-C2H2_6	cl16471
	KAG6782484.1	1	0.000602611	36.0929	pfam13912	zf-C2H2_6	cl16471
	KAG6783193.1	1	0.00681704	33.3965	pfam13912	zf-C2H2_6	cl16471
	KAG6783831.1	1	0.00307587	33.7817	pfam13912	zf-C2H2_6	cl16471
	KAG6783832.1	1	0.000304447	36.8633	pfam13912	zf-C2H2_6	cl16471
	KAG6785822.1	1	0.00234735	34.1669	pfam13912	zf-C2H2_6	cl16471
	KAG6785823.1	1	0.000180943	37.2485	pfam13912	zf-C2H2_6	cl16471
	KAG6787627.1	1	0.00253315	34.9373	pfam13912	zf-C2H2_6	cl16471
	KAG6787882.1	1	0.0038174	34.1669	pfam13912	zf-C2H2_6	cl16471
	KAG6788645.1	1	0.000225359	37.2485	pfam13912	zf-C2H2_6	cl16471
	KAG6790992.1	1	0.00259491	34.9373	pfam13912	zf-C2H2_6	cl16471
	KAG6791256.1	1	0.0037065	34.1669	pfam13912	zf-C2H2_6	cl16471
	KAG6792028.1	1	0.000131716	38.0189	pfam13912	zf-C2H2_6	cl16471
	KAG6741799.1	2	3.09951e-05	40.7153	pfam13912	zf-C2H2_6	cl16471
	KAG6742946.1	2	3.09951e-05	40.7153	pfam13912	zf-C2H2_6	cl16471
	KAG6744145.1	2	1.06068e-07	46.8785	pfam13912	zf-C2H2_6	cl16471
	KAG6745160.1	2	1.30288e-07	46.8785	pfam13912	zf-C2H2_6	cl16471
	KAG6747631.1	2	3.4874e-09	50.7305	pfam13912	zf-C2H2_6	cl16471
	KAG6747960.1	2	1.06537e-08	50.3453	pfam13912	zf-C2H2_6	cl16471
	KAG6749020.1	2	2.55052e-09	51.1157	pfam13912	zf-C2H2_6	cl16471
	KAG6749364.1	2	1.01454e-08	50.3453	pfam13912	zf-C2H2_6	cl16471
	KAG6755684.1	2	0.000113658	38.7893	pfam13912	zf-C2H2_6	cl16471
	KAG6756859.1	2	7.33483e-05	39.1745	pfam13912	zf-C2H2_6	cl16471
	KAG6757992.1	2	2.43011e-06	43.7969	pfam13912	zf-C2H2_6	cl16471
	KAG6758384.1	2	6.52777e-09	49.1897	pfam13912	zf-C2H2_6	cl16471
	KAG6758546.1	2	1.95422e-08	49.1897	pfam13912	zf-C2H2_6	cl16471
	KAG6759880.1	2	2.16068e-06	43.7969	pfam13912	zf-C2H2_6	cl16471
	KAG6760258.1	2	5.94181e-09	49.1897	pfam13912	zf-C2H2_6	cl16471
	KAG6760415.1	2	1.18754e-08	49.5749	pfam13912	zf-C2H2_6	cl16471
	KAG6760665.1	2	2.18711e-06	43.4117	pfam13912	zf-C2H2_6	cl16471
	KAG6761308.1	2	7.4795e-10	52.6565	pfam13912	zf-C2H2_6	cl16471
	KAG6761977.1	2	1.78293e-07	46.4933	pfam13912	zf-C2H2_6	cl16471
	KAG6762611.1	2	8.88238e-10	52.6565	pfam13912	zf-C2H2_6	cl16471
	KAG6763493.1	2	9.67693e-09	49.9601	pfam13912	zf-C2H2_6	cl16471
	KAG6763647.1	2	3.9231e-08	46.8785	pfam13912	zf-C2H2_6	cl16471
	KAG6765169.1	2	8.84441e-09	49.9601	pfam13912	zf-C2H2_6	cl16471
	KAG6765317.1	2	2.34277e-08	47.6489	pfam13912	zf-C2H2_6	cl16471
	KAG6773975.1	2	0.00416603	35.9566	pfam11722	zf-TRM13_CCCH	cl13213
	KAG6775813.1	2	0.00400536	35.9566	pfam11722	zf-TRM13_CCCH	cl13213
	KAG6778300.1	2	9.197e-09	49.9601	pfam13912	zf-C2H2_6	cl16471
	KAG6779965.1	2	2.16572e-08	49.1897	pfam13912	zf-C2H2_6	cl16471
	KAG6780647.1	2	2.34455e-07	46.4933	pfam13912	zf-C2H2_6	cl16471
	KAG6782363.1	2	1.48848e-07	46.8785	pfam13912	zf-C2H2_6	cl16471
	KAG6784458.1	2	6.39624e-09	49.9601	pfam13912	zf-C2H2_6	cl16471
	KAG6784645.1	2	1.33946e-08	49.9601	pfam13912	zf-C2H2_6	cl16471
	KAG6786648.1	2	1.33092e-08	49.9601	pfam13912	zf-C2H2_6	cl16471
	KAG6788764.1	2	1.02643e-07	47.2637	pfam13912	zf-C2H2_6	cl16471
	KAG6789197.1	2	3.24378e-08	49.1897	pfam13912	zf-C2H2_6	cl16471
	KAG6789286.1	2	8.45042e-07	43.7969	pfam13912	zf-C2H2_6	cl16471
	KAG6792151.1	2	1.057e-07	47.2637	pfam13912	zf-C2H2_6	cl16471
	KAG6792606.1	2	4.59535e-08	48.8045	pfam13912	zf-C2H2_6	cl16471
	KAG6792676.1	2	8.37288e-07	43.7969	pfam13912	zf-C2H2_6	cl16471
	KAG6793098.1	2	4.58966e-09	50.3453	pfam13912	zf-C2H2_6	cl16471
	KAG6747959.1	3	1.71531e-07	46.8785	pfam13912	zf-C2H2_6	cl16471
	KAG6749363.1	3	1.48432e-07	46.8785	pfam13912	zf-C2H2_6	cl16471
	KAG6761924.1	3	5.65367e-07	44.9525	pfam13912	zf-C2H2_6	cl16471
	KAG6763242.1	3	7.44028e-07	44.5673	pfam13912	zf-C2H2_6	cl16471
	KAG6763981.1	3	6.64649e-07	45.3377	pfam13912	zf-C2H2_6	cl16471
	KAG6765654.1	3	6.27945e-07	45.3377	pfam13912	zf-C2H2_6	cl16471
	KAG6777603.1	3	7.65721e-05	39.5597	pfam13912	zf-C2H2_6	cl16471
	KAG6784646.1	3	2.94129e-07	46.1081	pfam13912	zf-C2H2_6	cl16471
	KAG6786649.1	3	2.94898e-07	46.1081	pfam13912	zf-C2H2_6	cl16471
	KAG6788508.1	3	8.42196e-07	44.5673	pfam13912	zf-C2H2_6	cl16471
	KAG6791893.1	3	6.07381e-07	44.9525	pfam13912	zf-C2H2_6	cl16471

## Sheet: two domains
Species	ID	Number of ZnC2H2 domain	E-Value	Bitscore	Accession	Short name	Superfamily
Populus deltoids 16	Podel.01G169100.1.p	2	1.45958e-07	46.8785	pfam13912	zf-C2H2_6	cl16471
	Podel.01G246500.1.p	2	9.73942e-07	43.4117	pfam13912	zf-C2H2_6	cl16471
	Podel.01G314600.1.p	2	3.62608e-09	50.7305	pfam13912	zf-C2H2_6	cl16471
	Podel.02G130600.1.p	2	6.40274e-10	53.0417	pfam13912	zf-C2H2_6	cl16471
	Podel.02G157200.1.p	2	1.75557e-08	49.9601	pfam13912	zf-C2H2_6	cl16471
	Podel.04G210000.1.p	2	9.48777e-09	49.9601	pfam13912	zf-C2H2_6	cl16471
	Podel.04G222300.1.p	2	1.7788e-08	49.1897	pfam13912	zf-C2H2_6	cl16471
	Podel.06G131200.1.p	2	6.06164e-08	48.0341	pfam13912	zf-C2H2_6	cl16471
	Podel.08G039600.1.p	2	9.95583e-09	49.9601	pfam13912	zf-C2H2_6	cl16471
	Podel.09G092100.1.p	2	2.56396e-09	51.1157	pfam13912	zf-C2H2_6	cl16471
	Podel.09G172200.1.p	2	2.96226e-07	45.7229	pfam13912	zf-C2H2_6	cl16471
	Podel.10G160600.1.p	2	2.16491e-06	43.7969	pfam13912	zf-C2H2_6	cl16471
	Podel.14G066600.1.p	2	1.62348e-08	49.9601	pfam13912	zf-C2H2_6	cl16471
	Podel.17G095700.1.p	2	5.02388e-05	40.3301	pfam13912	zf-C2H2_6	cl16471
	Podel.05G143100.1.p	2	3.51278e-76	247.795	pfam18868	zf-C2H2_3rep	cl40149
	Podel.02G107000.1.p	2	0.00848262	34.5833	pfam00096	zf-C2H2	cl23491
Populus euphratica 19	XP_011000297.1	2	6.23413e-07	43.7969	pfam13912	zf-C2H2_6	cl16471
	XP_011001488.1	2	4.57978e-07	45.3377	pfam13912	zf-C2H2_6	cl16471
	XP_011001867.1	2	8.68674e-09	49.5749	pfam13912	zf-C2H2_6	cl16471
	XP_011012172.1	2	1.49792e-06	44.5673	pfam13912	zf-C2H2_6	cl16471
	XP_011012430.1	2	3.57553e-09	50.7305	pfam13912	zf-C2H2_6	cl16471
	XP_011017126.1	2	6.39624e-09	49.9601	pfam13912	zf-C2H2_6	cl16471
	XP_011017453.1	2	2.07303e-08	49.5749	pfam13912	zf-C2H2_6	cl16471
	XP_011018810.1	2	1.6341e-08	49.1897	pfam13912	zf-C2H2_6	cl16471
	XP_011024338.1	2	2.24091e-08	48.8045	pfam13912	zf-C2H2_6	cl16471
	XP_011027131.1	2	4.97442e-09	49.5749	pfam13912	zf-C2H2_6	cl16471
	XP_011028268.1	2	1.53465e-08	49.5749	pfam13912	zf-C2H2_6	cl16471
	XP_011028801.1	2	4.81549e-09	50.3453	pfam13912	zf-C2H2_6	cl16471
	XP_011030424.1	2	2.22332e-08	48.8045	pfam13912	zf-C2H2_6	cl16471
	XP_011031622.1	2	1.09878e-08	49.9601	pfam13912	zf-C2H2_6	cl16471
	XP_011031881.1	2	1.71267e-07	46.4933	pfam13912	zf-C2H2_6	cl16471
	XP_011033858.1	2	1.45499e-08	49.9601	pfam13912	zf-C2H2_6	cl16471
	XP_011042666.1	2	4.25235e-07	44.5673	pfam13912	zf-C2H2_6	cl16471
	XP_011001488.1	2	0.003146	34.5422	pfam13894	zf-C2H2_4	cl20498
	XP_011031881.1	2	0.00257491	34.9274	pfam13894	zf-C2H2_4	cl20498
Populus alba 29	XP_034897359.1	2	5.01369e-09	50.3453	cl16471	zf-C2H2_6 superfamily	-
	XP_034898396.1	2	2.55052e-09	51.1157	cl16471	zf-C2H2_6 superfamily	-
	XP_034901081.1	2	2.16572e-08	49.1897	cl16471	zf-C2H2_6 superfamily	-
	XP_034901664.1	2	9.64001e-08	47.2637	cl16471	zf-C2H2_6 superfamily	-
	XP_034904512.1	2	1.78297e-08	49.9601	cl16471	zf-C2H2_6 superfamily	-
	XP_034905796.1	2	1.8984e-08	49.5749	cl16471	zf-C2H2_6 superfamily	-
	XP_034907133.1	2	2.87032e-06	43.7969	cl16471	zf-C2H2_6 superfamily	-
	XP_034910258.1	2	8.63331e-07	43.7969	cl16471	zf-C2H2_6 superfamily	-
	XP_034922750.1	2	7.90089e-05	39.5597	cl16471	zf-C2H2_6 superfamily	-
	XP_034923298.1	2	3.09933e-09	51.1157	cl16471	zf-C2H2_6 superfamily	-
	XP_034927830.1	2	8.10978e-10	52.6565	cl16471	zf-C2H2_6 superfamily	-
	XP_034928698.1	2	1.18754e-08	49.5749	cl16471	zf-C2H2_6 superfamily	-
	XP_034929328.1	2	5.58064e-09	49.1897	cl16471	zf-C2H2_6 superfamily	-
	XP_034929378.1	2	8.51168e-09	49.9601	cl16471	zf-C2H2_6 superfamily	-
	XP_034932650.1	2	2.18929e-07	46.4933	cl16471	zf-C2H2_6 superfamily	-
	XP_034897359.1	2	5.01369e-09	50.3453	pfam13912	zf-C2H2_6	cl16471
	XP_034898396.1	2	2.55052e-09	51.1157	pfam13912	zf-C2H2_6	cl16471
	XP_034901081.1	2	2.16572e-08	49.1897	pfam13912	zf-C2H2_6	cl16471
	XP_034904512.1	2	1.78297e-08	49.9601	pfam13912	zf-C2H2_6	cl16471
	XP_034905796.1	2	1.8984e-08	49.5749	pfam13912	zf-C2H2_6	cl16471
	XP_034907133.1	2	2.87032e-06	43.7969	pfam13912	zf-C2H2_6	cl16471
	XP_034910258.1	2	8.63331e-07	43.7969	pfam13912	zf-C2H2_6	cl16471
	XP_034922750.1	2	7.90089e-05	39.5597	pfam13912	zf-C2H2_6	cl16471
	XP_034923298.1	2	3.09933e-09	51.1157	pfam13912	zf-C2H2_6	cl16471
	XP_034927830.1	2	8.10978e-10	52.6565	pfam13912	zf-C2H2_6	cl16471
	XP_034928698.1	2	1.18754e-08	49.5749	pfam13912	zf-C2H2_6	cl16471
	XP_034929328.1	2	5.58064e-09	49.1897	pfam13912	zf-C2H2_6	cl16471
	XP_034929378.1	2	8.51168e-09	49.9601	pfam13912	zf-C2H2_6	cl16471
	XP_034932650.1	2	2.18929e-07	46.4933	pfam13912	zf-C2H2_6	cl16471
Populus tomentosa 38	KAG6741799.1	2	3.09951e-05	40.7153	pfam13912	zf-C2H2_6	cl16471
	KAG6742946.1	2	3.09951e-05	40.7153	pfam13912	zf-C2H2_6	cl16471
	KAG6744145.1	2	1.06068e-07	46.8785	pfam13912	zf-C2H2_6	cl16471
	KAG6745160.1	2	1.30288e-07	46.8785	pfam13912	zf-C2H2_6	cl16471
	KAG6747631.1	2	3.4874e-09	50.7305	pfam13912	zf-C2H2_6	cl16471
	KAG6747960.1	2	1.06537e-08	50.3453	pfam13912	zf-C2H2_6	cl16471
	KAG6749020.1	2	2.55052e-09	51.1157	pfam13912	zf-C2H2_6	cl16471
	KAG6749364.1	2	1.01454e-08	50.3453	pfam13912	zf-C2H2_6	cl16471
	KAG6755684.1	2	0.000113658	38.7893	pfam13912	zf-C2H2_6	cl16471
	KAG6756859.1	2	7.33483e-05	39.1745	pfam13912	zf-C2H2_6	cl16471
	KAG6757992.1	2	2.43011e-06	43.7969	pfam13912	zf-C2H2_6	cl16471
	KAG6758384.1	2	6.52777e-09	49.1897	pfam13912	zf-C2H2_6	cl16471
	KAG6758546.1	2	1.95422e-08	49.1897	pfam13912	zf-C2H2_6	cl16471
	KAG6759880.1	2	2.16068e-06	43.7969	pfam13912	zf-C2H2_6	cl16471
	KAG6760258.1	2	5.94181e-09	49.1897	pfam13912	zf-C2H2_6	cl16471
	KAG6760415.1	2	1.18754e-08	49.5749	pfam13912	zf-C2H2_6	cl16471
	KAG6760665.1	2	2.18711e-06	43.4117	pfam13912	zf-C2H2_6	cl16471
	KAG6761308.1	2	7.4795e-10	52.6565	pfam13912	zf-C2H2_6	cl16471
	KAG6761977.1	2	1.78293e-07	46.4933	pfam13912	zf-C2H2_6	cl16471
	KAG6762611.1	2	8.88238e-10	52.6565	pfam13912	zf-C2H2_6	cl16471
	KAG6763493.1	2	9.67693e-09	49.9601	pfam13912	zf-C2H2_6	cl16471
	KAG6763647.1	2	3.9231e-08	46.8785	pfam13912	zf-C2H2_6	cl16471
	KAG6765169.1	2	8.84441e-09	49.9601	pfam13912	zf-C2H2_6	cl16471
	KAG6765317.1	2	2.34277e-08	47.6489	pfam13912	zf-C2H2_6	cl16471
	KAG6778300.1	2	9.197e-09	49.9601	pfam13912	zf-C2H2_6	cl16471
	KAG6779965.1	2	2.16572e-08	49.1897	pfam13912	zf-C2H2_6	cl16471
	KAG6780647.1	2	2.34455e-07	46.4933	pfam13912	zf-C2H2_6	cl16471
	KAG6782363.1	2	1.48848e-07	46.8785	pfam13912	zf-C2H2_6	cl16471
	KAG6784458.1	2	6.39624e-09	49.9601	pfam13912	zf-C2H2_6	cl16471
	KAG6784645.1	2	1.33946e-08	49.9601	pfam13912	zf-C2H2_6	cl16471
	KAG6786648.1	2	1.33092e-08	49.9601	pfam13912	zf-C2H2_6	cl16471
	KAG6788764.1	2	1.02643e-07	47.2637	pfam13912	zf-C2H2_6	cl16471
	KAG6789197.1	2	3.24378e-08	49.1897	pfam13912	zf-C2H2_6	cl16471
	KAG6789286.1	2	8.45042e-07	43.7969	pfam13912	zf-C2H2_6	cl16471
	KAG6792151.1	2	1.057e-07	47.2637	pfam13912	zf-C2H2_6	cl16471
	KAG6792606.1	2	4.59535e-08	48.8045	pfam13912	zf-C2H2_6	cl16471
	KAG6792676.1	2	8.37288e-07	43.7969	pfam13912	zf-C2H2_6	cl16471
	KAG6793098.1	2	4.58966e-09	50.3453	pfam13912	zf-C2H2_6	cl16471

## Sheet: Sheet1
Species	ID	Number of ZnC2H2 domain	E-Value	Bitscore	Accession	Short name	Superfamily
Populus deltoids 14	Podel.01G169100.1.p	2	1.45958e-07	46.8785	pfam13912	zf-C2H2_6	cl16471
	Podel.01G246500.1.p	2	9.73942e-07	43.4117	pfam13912	zf-C2H2_6	cl16471
	Podel.01G314600.1.p	2	3.62608e-09	50.7305	pfam13912	zf-C2H2_6	cl16471
	Podel.02G130600.1.p	2	6.40274e-10	53.0417	pfam13912	zf-C2H2_6	cl16471
	Podel.02G157200.1.p	2	1.75557e-08	49.9601	pfam13912	zf-C2H2_6	cl16471
	Podel.04G210000.1.p	2	9.48777e-09	49.9601	pfam13912	zf-C2H2_6	cl16471
	Podel.04G222300.1.p	2	1.7788e-08	49.1897	pfam13912	zf-C2H2_6	cl16471
	Podel.06G131200.1.p	2	6.06164e-08	48.0341	pfam13912	zf-C2H2_6	cl16471
	Podel.08G039600.1.p	2	9.95583e-09	49.9601	pfam13912	zf-C2H2_6	cl16471
	Podel.09G092100.1.p	2	2.56396e-09	51.1157	pfam13912	zf-C2H2_6	cl16471
	Podel.09G172200.1.p	2	2.96226e-07	45.7229	pfam13912	zf-C2H2_6	cl16471
	Podel.10G160600.1.p	2	2.16491e-06	43.7969	pfam13912	zf-C2H2_6	cl16471
	Podel.14G066600.1.p	2	1.62348e-08	49.9601	pfam13912	zf-C2H2_6	cl16471
	Podel.17G095700.1.p	2	5.02388e-05	40.3301	pfam13912	zf-C2H2_6	cl16471
Populus euphratica 17	XP_011000297.1	2	6.23413e-07	43.7969	pfam13912	zf-C2H2_6	cl16471
	XP_011001488.1	2	4.57978e-07	45.3377	pfam13912	zf-C2H2_6	cl16471
	XP_011001867.1	2	8.68674e-09	49.5749	pfam13912	zf-C2H2_6	cl16471
	XP_011012172.1	2	1.49792e-06	44.5673	pfam13912	zf-C2H2_6	cl16471
	XP_011012430.1	2	3.57553e-09	50.7305	pfam13912	zf-C2H2_6	cl16471
	XP_011017126.1	2	6.39624e-09	49.9601	pfam13912	zf-C2H2_6	cl16471
	XP_011017453.1	2	2.07303e-08	49.5749	pfam13912	zf-C2H2_6	cl16471
	XP_011018810.1	2	1.6341e-08	49.1897	pfam13912	zf-C2H2_6	cl16471
	XP_011024338.1	2	2.24091e-08	48.8045	pfam13912	zf-C2H2_6	cl16471
	XP_011027131.1	2	4.97442e-09	49.5749	pfam13912	zf-C2H2_6	cl16471
	XP_011028268.1	2	1.53465e-08	49.5749	pfam13912	zf-C2H2_6	cl16471
	XP_011028801.1	2	4.81549e-09	50.3453	pfam13912	zf-C2H2_6	cl16471
	XP_011030424.1	2	2.22332e-08	48.8045	pfam13912	zf-C2H2_6	cl16471
	XP_011031622.1	2	1.09878e-08	49.9601	pfam13912	zf-C2H2_6	cl16471
	XP_011031881.1	2	1.71267e-07	46.4933	pfam13912	zf-C2H2_6	cl16471
	XP_011033858.1	2	1.45499e-08	49.9601	pfam13912	zf-C2H2_6	cl16471
	XP_011042666.1	2	4.25235e-07	44.5673	pfam13912	zf-C2H2_6	cl16471
Populus alba 14	XP_034897359.1	2	5.01369e-09	50.3453	pfam13912	zf-C2H2_6	cl16471
	XP_034898396.1	2	2.55052e-09	51.1157	pfam13912	zf-C2H2_6	cl16471
	XP_034901081.1	2	2.16572e-08	49.1897	pfam13912	zf-C2H2_6	cl16471
	XP_034904512.1	2	1.78297e-08	49.9601	pfam13912	zf-C2H2_6	cl16471
	XP_034905796.1	2	1.8984e-08	49.5749	pfam13912	zf-C2H2_6	cl16471
	XP_034907133.1	2	2.87032e-06	43.7969	pfam13912	zf-C2H2_6	cl16471
	XP_034910258.1	2	8.63331e-07	43.7969	pfam13912	zf-C2H2_6	cl16471
	XP_034922750.1	2	7.90089e-05	39.5597	pfam13912	zf-C2H2_6	cl16471
	XP_034923298.1	2	3.09933e-09	51.1157	pfam13912	zf-C2H2_6	cl16471
	XP_034927830.1	2	8.10978e-10	52.6565	pfam13912	zf-C2H2_6	cl16471
	XP_034928698.1	2	1.18754e-08	49.5749	pfam13912	zf-C2H2_6	cl16471
	XP_034929328.1	2	5.58064e-09	49.1897	pfam13912	zf-C2H2_6	cl16471
	XP_034929378.1	2	8.51168e-09	49.9601	pfam13912	zf-C2H2_6	cl16471
	XP_034932650.1	2	2.18929e-07	46.4933	pfam13912	zf-C2H2_6	cl16471
Populus tomentosa 38	KAG6741799.1	2	3.09951e-05	40.7153	pfam13912	zf-C2H2_6	cl16471
	KAG6742946.1	2	3.09951e-05	40.7153	pfam13912	zf-C2H2_6	cl16471
	KAG6744145.1	2	1.06068e-07	46.8785	pfam13912	zf-C2H2_6	cl16471
	KAG6745160.1	2	1.30288e-07	46.8785	pfam13912	zf-C2H2_6	cl16471
	KAG6747631.1	2	3.4874e-09	50.7305	pfam13912	zf-C2H2_6	cl16471
	KAG6747960.1	2	1.06537e-08	50.3453	pfam13912	zf-C2H2_6	cl16471
	KAG6749020.1	2	2.55052e-09	51.1157	pfam13912	zf-C2H2_6	cl16471
	KAG6749364.1	2	1.01454e-08	50.3453	pfam13912	zf-C2H2_6	cl16471
	KAG6755684.1	2	0.000113658	38.7893	pfam13912	zf-C2H2_6	cl16471
	KAG6756859.1	2	7.33483e-05	39.1745	pfam13912	zf-C2H2_6	cl16471
	KAG6757992.1	2	2.43011e-06	43.7969	pfam13912	zf-C2H2_6	cl16471
	KAG6758384.1	2	6.52777e-09	49.1897	pfam13912	zf-C2H2_6	cl16471
	KAG6758546.1	2	1.95422e-08	49.1897	pfam13912	zf-C2H2_6	cl16471
	KAG6759880.1	2	2.16068e-06	43.7969	pfam13912	zf-C2H2_6	cl16471
	KAG6760258.1	2	5.94181e-09	49.1897	pfam13912	zf-C2H2_6	cl16471
	KAG6760415.1	2	1.18754e-08	49.5749	pfam13912	zf-C2H2_6	cl16471
	KAG6760665.1	2	2.18711e-06	43.4117	pfam13912	zf-C2H2_6	cl16471
	KAG6761308.1	2	7.4795e-10	52.6565	pfam13912	zf-C2H2_6	cl16471
	KAG6761977.1	2	1.78293e-07	46.4933	pfam13912	zf-C2H2_6	cl16471
	KAG6762611.1	2	8.88238e-10	52.6565	pfam13912	zf-C2H2_6	cl16471
	KAG6763493.1	2	9.67693e-09	49.9601	pfam13912	zf-C2H2_6	cl16471
	KAG6763647.1	2	3.9231e-08	46.8785	pfam13912	zf-C2H2_6	cl16471
	KAG6765169.1	2	8.84441e-09	49.9601	pfam13912	zf-C2H2_6	cl16471
	KAG6765317.1	2	2.34277e-08	47.6489	pfam13912	zf-C2H2_6	cl16471
	KAG6778300.1	2	9.197e-09	49.9601	pfam13912	zf-C2H2_6	cl16471
	KAG6779965.1	2	2.16572e-08	49.1897	pfam13912	zf-C2H2_6	cl16471
	KAG6780647.1	2	2.34455e-07	46.4933	pfam13912	zf-C2H2_6	cl16471
	KAG6782363.1	2	1.48848e-07	46.8785	pfam13912	zf-C2H2_6	cl16471
	KAG6784458.1	2	6.39624e-09	49.9601	pfam13912	zf-C2H2_6	cl16471
	KAG6784645.1	2	1.33946e-08	49.9601	pfam13912	zf-C2H2_6	cl16471
	KAG6786648.1	2	1.33092e-08	49.9601	pfam13912	zf-C2H2_6	cl16471
	KAG6788764.1	2	1.02643e-07	47.2637	pfam13912	zf-C2H2_6	cl16471
	KAG6789197.1	2	3.24378e-08	49.1897	pfam13912	zf-C2H2_6	cl16471
	KAG6789286.1	2	8.45042e-07	43.7969	pfam13912	zf-C2H2_6	cl16471
	KAG6792151.1	2	1.057e-07	47.2637	pfam13912	zf-C2H2_6	cl16471
	KAG6792606.1	2	4.59535e-08	48.8045	pfam13912	zf-C2H2_6	cl16471
	KAG6792676.1	2	8.37288e-07	43.7969	pfam13912	zf-C2H2_6	cl16471
	KAG6793098.1	2	4.58966e-09	50.3453	pfam13912	zf-C2H2_6	cl16471
