# Supplementary material for: Function and Evolution of C1-2i Subclass of C2H2-Type Zinc Finger Transcription Factors in POPLAR
Source: Genes (Basel). 2022 Oct 12;13(10):1843. doi: 10.3390/genes13101843 (PMC9602059; doi:10.3390/genes13101843)
Supplement: Supplementary file 1 [file genes-13-01843-s001.zip › genes-1923170-supplementary/Supplementary files/Table S2 .xlsx]

## Sheet: Sheet1
	Primers
Gene ID	Foward(5'-3')	Reverse(5'-3')
Potri.001G235800.1	GCCGGTCGCTCATTTTC	TCTCCTCATGTGACCTCCAA
Potri.002G119300.1	ACCAACCAACCGAAGAAGA	GGGCTTGGTATGAAGGAAA
Potri.004G216900.1	TTATGGTGGCGGTGATGG	CCTGCCTTGTTAATAGTTGGTG
Potri.006G121600.2	TCTAGCTCATCTAACGCTGGAG	GCTTGAAATGAAGGGAAACG
Potri.008G032300.1	ACTGATTCATCAAGCGGAGAT	TAACCAACCCTGCCAGAAC
Potri.009G027700.1	ATAAATCATCGTCACCATCCG	CAAGCCCGCAAATAGAGC
Potri.009G089400.1	CTTCAACGGAGGAAGAATACC	TGGTGGACTCAGAGGAGGAT
Potri.010G209400.1	AAGTCACAAGAAGCCAAGGTT	GGAGTCAAATTCAAATCCAAAC
Potri.010G229400.1	ATCCCTTATGGTTTGACTGCT	CTTTCTACTATTGAATTTGGTGGTG
Potri.014G017300.1	CCATCGTTTCAATTTGAGGA	CTTGTTGCATACGGAACACTT
Potri.001G295500.1	ACATGGATTAAAAGGAAACGC	GTGGACTCGGAGGAGGATT
EF1	AAGCCATGGGATGATGAGAC	ACTGGAGCCAATTTTGATGC
