# Supplementary material for: Function and Evolution of C1-2i Subclass of C2H2-Type Zinc Finger Transcription Factors in POPLAR
Source: Genes (Basel). 2022 Oct 12;13(10):1843. doi: 10.3390/genes13101843 (PMC9602059; doi:10.3390/genes13101843)
Supplement: Supplementary file 1 [file genes-13-01843-s001.zip › genes-1923170-supplementary/Supplementary files/Table S3.xlsx]

## Sheet: Sheet2
ID	Sequences producing significant	Alignments score (Bits)	E-Value
Potri.004G216900	pacid=42794988 transcript=Potri.004G216900…	65.1	4e-12
Potri.006G121600	pacid=42767016 transcript=Potri.006G121600…	40	0.0001
Potri.008G032300	pacid=42807982 transcript=Potri.008G032300…	86.3	2e-19
Potri.010G229400	pacid=42798554 transcript=Potri.010G229400…	81.6	9e-18
Potri.010G209400	pacid=42799650 transcript=Potri.010G209400…	48.1	8e-08
Potri.001G235800	pacid=42792342 transcript=Potri.001G235800…	49.7	3e-08
Potri.009G027700	pacid=42771019 transcript=Potri.009G027700…	57	3e-10
Potri.001G295500	pacid=42792029 transcript=Potri.001G295500…	63.2	2e-12
Potri.009G089400	pacid=42772255 transcript=Potri.009G089400…	55.8	7e-10
Potri.002G119300	pacid=42779755 transcript=Potri.002G119300…	70.9	3e-15
Potri.014G017300	pacid=42762791 transcript=Potri.014G017300…	72.8	5e-16
