# Supplementary material for: Function and Evolution of C1-2i Subclass of C2H2-Type Zinc Finger Transcription Factors in POPLAR
Source: Genes (Basel). 2022 Oct 12;13(10):1843. doi: 10.3390/genes13101843 (PMC9602059; doi:10.3390/genes13101843)
Supplement: Supplementary file 1 [file genes-13-01843-s001.zip › genes-1923170-supplementary/Supplementary files/Table S4 .xlsx]

## Sheet: 2 domain ZTFs
	ID	Number of ZnC2H2 domain	E-Value	Bitscore	Accession	Short name	Superfamily
Carya illinoinensis 16	Caril.01G264100.1.p	2	3.88853e-09	51.1157	pfam13912	zf-C2H2_6	cl16471
	Caril.01G279900.1.p	2	6.64255e-08	46.4933	pfam13912	zf-C2H2_6	cl16471
	Caril.02G170000.1.p	2	4.27362e-09	51.1157	pfam13912	zf-C2H2_6	cl16471
	Caril.02G181000.1.p	2	4.21828e-09	49.9601	pfam13912	zf-C2H2_6	cl16471
	Caril.05G016800.1.p	2	1.93315e-09	51.5009	pfam13912	zf-C2H2_6	cl16471
	Caril.06G167800.1.p	2	4.92455e-09	50.3453	pfam13912	zf-C2H2_6	cl16471
	Caril.07G173600.1.p	2	9.09247e-10	52.6565	pfam13912	zf-C2H2_6	cl16471
	Caril.09G160000.1.p	2	5.88711e-07	45.7229	pfam13912	zf-C2H2_6	cl16471
	Caril.09G187400.1.p	2	2.62529e-08	47.2637	pfam13912	zf-C2H2_6	cl16471
	Caril.10G125900.1.p	2	6.88e-07	44.5673	pfam13912	zf-C2H2_6	cl16471
	Caril.10G141200.1.p	2	5.73207e-08	46.4933	pfam13912	zf-C2H2_6	cl16471
	Caril.10G141300.1.p	2	4.76614e-07	44.1821	pfam13912	zf-C2H2_6	cl16471
	Caril.13G097700.1.p	2	8.36108e-08	45.7229	pfam13912	zf-C2H2_6	cl16471
	Caril.13G121500.1.p	2	7.89099e-09	50.3453	pfam13912	zf-C2H2_6	cl16471
	Caril.14G074400.1.p	2	2.50811e-08	47.2637	pfam13912	zf-C2H2_6	cl16471
	Caril.14G109500.1.p	2	0.000120281	38.7893	pfam13912	zf-C2H2_6	cl16471
Ceratodon purpureus 1	CepurR40.6G057000.1.p	2	0.0114378	32.6261	pfam13912	zf-C2H2_6	cl16471
Beta vulgaris L. 8	EL10Ac1g00831.1	2	1.55149e-08	49.9601	pfam13912	zf-C2H2_6	cl16471
	EL10Ac1g01771.1	2	3.80382e-09	51.5009	pfam13912	zf-C2H2_6	cl16471
	EL10Ac2g03109.1	2	0.000101243	38.4041	pfam13912	zf-C2H2_6	cl16471
	EL10Ac2g03442.1	2	1.15108e-07	45.7229	pfam13912	zf-C2H2_6	cl16471
	EL10Ac7g15966.1	2	3.83264e-07	45.3377	pfam13912	zf-C2H2_6	cl16471
	EL10Ac7g16681.1	2	6.6475e-09	50.7305	pfam13912	zf-C2H2_6	cl16471
	EL10Ac8g19384.1	2	5.3149e-09	50.3453	pfam13912	zf-C2H2_6	cl16471
	EL10Ac9g22625.1	2	7.09751e-08	47.6489	pfam13912	zf-C2H2_6	cl16471
Oryza sativa 23	LOC_Os01g62130.1	2	1.58354e-07	46.1081	pfam13912	zf-C2H2_6	cl16471
	LOC_Os01g62190.1	2	6.43063e-09	48.8045	pfam13912	zf-C2H2_6	cl16471
	LOC_Os02g57790.1	2	2.51513e-08	48.8045	pfam13912	zf-C2H2_6	cl16471
	LOC_Os03g17150.1	2	1.46922e-09	51.1157	pfam13912	zf-C2H2_6	cl16471
	LOC_Os03g32220.1	2	5.8716e-09	49.5749	pfam13912	zf-C2H2_6	cl16471
	LOC_Os03g32230.1	2	4.40458e-09	50.3453	pfam13912	zf-C2H2_6	cl16471
	LOC_Os03g41390.1	2	1.31779e-09	51.8861	pfam13912	zf-C2H2_6	cl16471
	LOC_Os03g49132.1	2	5.80582e-06	42.6413	pfam13912	zf-C2H2_6	cl16471
	LOC_Os03g55540.1	2	1.595e-08	49.1897	pfam13912	zf-C2H2_6	cl16471
	LOC_Os03g60540.1	2	6.82353e-09	49.1897	pfam13912	zf-C2H2_6	cl16471
	LOC_Os03g60560.1	2	1.1043e-06	43.0265	pfam13912	zf-C2H2_6	cl16471
	LOC_Os03g60570.1	2	9.06788e-06	39.9449	pfam13912	zf-C2H2_6	cl16471
	LOC_Os04g08060.1	2	7.52542e-09	50.3453	pfam13912	zf-C2H2_6	cl16471
	LOC_Os05g02390.1	2	2.23065e-08	48.0341	pfam13912	zf-C2H2_6	cl16471
	LOC_Os05g38620.1	2	8.76428e-08	46.4933	pfam13912	zf-C2H2_6	cl16471
	LOC_Os07g39960.1	2	2.49516e-08	49.1897	pfam13912	zf-C2H2_6	cl16471
	LOC_Os07g39970.1	2	7.69058e-07	44.1821	pfam13912	zf-C2H2_6	cl16471
	LOC_Os07g40080.1	2	1.65556e-07	45.7229	pfam13912	zf-C2H2_6	cl16471
	LOC_Os11g47620.1	2	1.13706e-05	40.3301	pfam13912	zf-C2H2_6	cl16471
	LOC_Os11g47630.1	2	4.38544e-08	46.8785	pfam13912	zf-C2H2_6	cl16471
	LOC_Os12g28260.1	2	2.57475e-17	78.1366	cd00038	CAP_ED	cl00047
	LOC_Os12g38960.1	2	2.61107e-07	46.1081	pfam13912	zf-C2H2_6	cl16471
	LOC_Os12g39400.1	2	2.92164e-10	53.8121	pfam13912	zf-C2H2_6	cl16471
Lactuca sativa 19	Lsat_1_v5_gn_1_24181.1	2	1.26132e-09	52.2713	pfam13912	zf-C2H2_6	cl16471
	Lsat_1_v5_gn_1_51300.1	2	5.14669e-08	47.6489	pfam13912	zf-C2H2_6	cl16471
	Lsat_1_v5_gn_2_103521.1	2	7.70092e-09	50.3453	pfam13912	zf-C2H2_6	cl16471
	Lsat_1_v5_gn_2_117620.1	2	1.93168e-09	50.3453	pfam13912	zf-C2H2_6	cl16471
	Lsat_1_v5_gn_2_99900.1	2	4.21545e-07	45.3377	pfam13912	zf-C2H2_6	cl16471
	Lsat_1_v5_gn_3_129301.1	2	1.07539e-07	47.6489	pfam13912	zf-C2H2_6	cl16471
	Lsat_1_v5_gn_3_35760.1	2	4.65457e-06	41.4857	pfam13912	zf-C2H2_6	cl16471
	Lsat_1_v5_gn_4_130320.1	2	1.28644e-07	46.4933	pfam13912	zf-C2H2_6	cl16471
	Lsat_1_v5_gn_4_45420.1	2	1.46408e-07	47.2637	pfam13912	zf-C2H2_6	cl16471
	Lsat_1_v5_gn_5_168420.1	2	4.47372e-06	41.1005	pfam13912	zf-C2H2_6	cl16471
	Lsat_1_v5_gn_5_168460.1	2	7.657e-08	45.7229	pfam13912	zf-C2H2_6	cl16471
	Lsat_1_v5_gn_6_28380.1	2	5.86856e-07	44.9525	pfam13912	zf-C2H2_6	cl16471
	Lsat_1_v5_gn_6_43360.1	2	2.25051e-09	51.8861	pfam13912	zf-C2H2_6	cl16471
	Lsat_1_v5_gn_7_74201.1	2	0.000303865	36.4781	pfam13912	zf-C2H2_6	cl16471
	Lsat_1_v5_gn_7_85360.1	2	2.48427e-09	51.1157	pfam13912	zf-C2H2_6	cl16471
	Lsat_1_v5_gn_8_16081.1	2	2.94832e-09	49.9601	pfam13912	zf-C2H2_6	cl16471
	Lsat_1_v5_gn_8_77560.1	2	8.52136e-08	45.3377	pfam13912	zf-C2H2_6	cl16471
	Lsat_1_v5_gn_9_124521.1	2	1.86152e-05	40.3301	pfam13912	zf-C2H2_6	cl16471
	Lsat_1_v5_gn_9_71281.1	2	2.25059e-08	49.1897	pfam13912	zf-C2H2_6	cl16471
Manihot esculenta 18	Manes.01G006600.2.p	2	4.81651e-08	48.0341	pfam13912	zf-C2H2_6	cl16471
	Manes.01G006900.2.p	2	2.51928e-05	40.3301	pfam13912	zf-C2H2_6	cl16471
	Manes.04G012800.1.p	2	3.65311e-08	48.4193	pfam13912	zf-C2H2_6	cl16471
	Manes.04G031100.1.p	2	4.76106e-07	43.7969	pfam13912	zf-C2H2_6	cl16471
	Manes.07G061700.1.p	2	4.12487e-09	50.7305	pfam13912	zf-C2H2_6	cl16471
	Manes.07G095100.1.p	2	2.37038e-08	49.1897	pfam13912	zf-C2H2_6	cl16471
	Manes.07G111900.1.p	2	1.26071e-08	48.4193	pfam13912	zf-C2H2_6	cl16471
	Manes.08G012900.1.p	2	3.49539e-08	48.4193	pfam13912	zf-C2H2_6	cl16471
	Manes.08G076885.1.p	2	3.0947e-07	44.5673	pfam13912	zf-C2H2_6	cl16471
	Manes.09G062200.1.p	2	3.41926e-09	51.1157	pfam13912	zf-C2H2_6	cl16471
	Manes.09G090300.1.p	2	5.47395e-08	46.8785	pfam13912	zf-C2H2_6	cl16471
	Manes.10G036200.1.p	2	9.4101e-09	49.1897	pfam13912	zf-C2H2_6	cl16471
	Manes.10G052000.1.p	2	3.93718e-09	51.1157	pfam13912	zf-C2H2_6	cl16471
	Manes.10G080000.1.p	2	2.37293e-09	51.1157	pfam13912	zf-C2H2_6	cl16471
	Manes.11G134100.1.p	2	1.55989e-07	45.3377	pfam13912	zf-C2H2_6	cl16471
	Manes.11G152400.1.p	2	4.11462e-08	48.4193	pfam13912	zf-C2H2_6	cl16471
	Manes.12G113100.2.p	2	1.07119e-07	46.8785	pfam13912	zf-C2H2_6	cl16471
	Manes.18G045300.1.p	2	2.08124e-08	48.8045	pfam13912	zf-C2H2_6	cl16471
Medicago truncatula 17	Medtr1g018420.1	2	4.24567e-09	50.3453	pfam13912	zf-C2H2_6	cl16471
	Medtr1g052185.1	2	8.27047e-06	41.4857	pfam13912	zf-C2H2_6	cl16471
	Medtr1g062780.1	2	1.09655e-07	46.8785	pfam13912	zf-C2H2_6	cl16471
	Medtr1g063150.1	2	5.78182e-06	41.4857	pfam13912	zf-C2H2_6	cl16471
	Medtr1g067640.1	2	4.20757e-07	44.1821	pfam13912	zf-C2H2_6	cl16471
	Medtr1g067650.1	2	4.88879e-07	43.7969	pfam13912	zf-C2H2_6	cl16471
	Medtr1g067660.1	2	8.76673e-07	43.0265	pfam13912	zf-C2H2_6	cl16471
	Medtr1g077700.1	2	1.4302e-05	40.3301	pfam13912	zf-C2H2_6	cl16471
	Medtr1g077730.1	2	1.57535e-07	45.7229	pfam13912	zf-C2H2_6	cl16471
	Medtr1g090703.1	2	5.95088e-09	50.7305	pfam13912	zf-C2H2_6	cl16471
	Medtr1g106730.1	2	3.67901e-10	53.4269	pfam13912	zf-C2H2_6	cl16471
	Medtr1g115345.1	2	5.69845e-08	46.8785	pfam13912	zf-C2H2_6	cl16471
	Medtr2g084315.1	2	2.74929e-07	45.7229	pfam13912	zf-C2H2_6	cl16471
	Medtr2g096540.1	2	6.47129e-07	43.0265	pfam13912	zf-C2H2_6	cl16471
	Medtr3g102980.1	2	1.54753e-08	48.8045	pfam13912	zf-C2H2_6	cl16471
	Medtr4g057230.1	2	4.10505e-08	48.0341	pfam13912	zf-C2H2_6	cl16471
	Medtr7g023560.1	2	2.09822e-08	48.0341	pfam13912	zf-C2H2_6	cl16471
Solanum Tuberosum 29	Soltu.DM.01G031460.1	2	6.97904e-08	48.4193	pfam13912	zf-C2H2_6	cl16471
	Soltu.DM.01G046560.1	2	1.57305e-09	51.8861	pfam13912	zf-C2H2_6	cl16471
	Soltu.DM.02G009720.1	2	1.72054e-06	42.2561	pfam13912	zf-C2H2_6	cl16471
	Soltu.DM.03G036120.1	2	8.13997e-08	47.2637	pfam13912	zf-C2H2_6	cl16471
	Soltu.DM.04G032780.1	2	1.81992e-08	48.8045	pfam13912	zf-C2H2_6	cl16471
	Soltu.DM.05G025220.1	2	1.3139e-08	48.4193	pfam13912	zf-C2H2_6	cl16471
	Soltu.DM.05G025230.1	2	1.81141e-08	47.6489	pfam13912	zf-C2H2_6	cl16471
	Soltu.DM.05G026190.1	2	2.1384e-09	52.2713	pfam13912	zf-C2H2_6	cl16471
	Soltu.DM.06G005080.1	2	1.41817e-07	46.8785	pfam13912	zf-C2H2_6	cl16471
	Soltu.DM.06G030160.1	2	3.82283e-08	48.4193	pfam13912	zf-C2H2_6	cl16471
	Soltu.DM.06G031190.1	2	5.48925e-08	47.2637	pfam13912	zf-C2H2_6	cl16471
	Soltu.DM.06G031200.1	2	3.82926e-07	44.1821	pfam13912	zf-C2H2_6	cl16471
	Soltu.DM.07G008170.1	2	5.56712e-06	41.4857	pfam13912	zf-C2H2_6	cl16471
	Soltu.DM.08G024830.1	2	1.68078e-07	46.4933	pfam13912	zf-C2H2_6	cl16471
	Soltu.DM.09G005110.1	2	1.44248e-07	46.8785	pfam13912	zf-C2H2_6	cl16471
	Soltu.DM.09G013210.1	2	6.66874e-08	47.6489	pfam13912	zf-C2H2_6	cl16471
	Soltu.DM.09G014860.1	2	3.1665e-08	48.4193	pfam13912	zf-C2H2_6	cl16471
	Soltu.DM.10G006230.1	2	1.04642e-07	46.8785	pfam13912	zf-C2H2_6	cl16471
	Soltu.DM.10G024590.1	2	5.05658e-08	46.8785	pfam13912	zf-C2H2_6	cl16471
	Soltu.DM.11G020840.1	2	2.35287e-07	46.1081	pfam13912	zf-C2H2_6	cl16471
	Soltu.DM.11G026500.1	2	1.26522e-07	45.7229	pfam13912	zf-C2H2_6	cl16471
	Soltu.DM.11G026510.1	2	2.32027e-07	44.5673	pfam13912	zf-C2H2_6	cl16471
	Soltu.DM.11G026520.1	2	1.33704e-06	42.6413	pfam13912	zf-C2H2_6	cl16471
	Soltu.DM.11G026530.1	2	6.38729e-08	46.4933	pfam13912	zf-C2H2_6	cl16471
	Soltu.DM.11G026550.1	2	1.81421e-08	47.6489	pfam13912	zf-C2H2_6	cl16471
	Soltu.DM.11G026560.1	2	5.78891e-08	46.4933	pfam13912	zf-C2H2_6	cl16471
	Soltu.DM.11G026570.1	2	4.1993e-08	46.8785	pfam13912	zf-C2H2_6	cl16471
	Soltu.DM.12G006170.1	2	3.26233e-08	47.6489	pfam13912	zf-C2H2_6	cl16471
	Soltu.DM.12G006180.1	2	4.04261e-08	47.2637	pfam13912	zf-C2H2_6	cl16471
Theobroma cacao 9	Thecc.01G071000.1.p	2	3.9934e-09	50.3453	pfam13912	zf-C2H2_6	cl16471
	Thecc.02G115400.1.p	2	2.61182e-09	51.5009	pfam13912	zf-C2H2_6	cl16471
	Thecc.05G045500.1.p	2	2.0747e-08	48.4193	pfam13912	zf-C2H2_6	cl16471
	Thecc.05G045600.1.p	2	7.04783e-08	46.1081	pfam13912	zf-C2H2_6	cl16471
	Thecc.08G090400.1.p	2	2.23655e-08	48.8045	pfam13912	zf-C2H2_6	cl16471
	Thecc.09G298400.1.p	2	4.96659e-09	50.7305	pfam13912	zf-C2H2_6	cl16471
	Thecc.09G327400.1.p	2	3.68845e-08	46.8785	pfam13912	zf-C2H2_6	cl16471
	Thecc.10G048300.1.p	2	7.39967e-09	48.8045	pfam13912	zf-C2H2_6	cl16471
	Thecc.10G088200.1.p	2	4.25251e-09	51.1157	pfam13912	zf-C2H2_6	cl16471
Vitis vinifera 9	VIT_203s0091g00690.1	2	8.27615e-09	49.5749	pfam13912	zf-C2H2_6	cl16471
	VIT_206s0004g04180.1	2	1.90183e-08	47.6489	pfam13912	zf-C2H2_6	cl16471
	VIT_206s0009g02440.1	2	0.00228342	34.9373	pfam13912	zf-C2H2_6	cl16471
	VIT_206s0061g00760.1	2	3.76298e-08	48.4193	pfam13912	zf-C2H2_6	cl16471
	VIT_207s0129g00240.1	2	1.71836e-08	48.8045	pfam13912	zf-C2H2_6	cl16471
	VIT_208s0007g04770.1	2	1.59595e-08	49.1897	pfam13912	zf-C2H2_6	cl16471
	VIT_213s0019g00480.1	2	4.15357e-09	49.5749	pfam13912	zf-C2H2_6	cl16471
	VIT_215s0021g02710.1	2	2.97273e-08	49.1897	pfam13912	zf-C2H2_6	cl16471
	VIT_218s0001g09230.1	2	2.14643e-08	48.4193	pfam13912	zf-C2H2_6	cl16471
Zea mays 28	ZmPHJ40.01G095350.1.p	2	3.64836e-09	49.9601	pfam13912	zf-C2H2_6	cl16471
	ZmPHJ40.01G147700.1.p	2	8.6919e-07	43.4117	pfam13912	zf-C2H2_6	cl16471
	ZmPHJ40.01G147900.1.p	2	3.34769e-08	48.0341	pfam13912	zf-C2H2_6	cl16471
	ZmPHJ40.01G148000.1.p	2	7.0475e-09	49.9601	pfam13912	zf-C2H2_6	cl16471
	ZmPHJ40.01G148100.1.p	2	2.46282e-06	43.0265	pfam13912	zf-C2H2_6	cl16471
	ZmPHJ40.01G228000.1.p	2	2.7573e-08	48.8045	pfam13912	zf-C2H2_6	cl16471
	ZmPHJ40.01G439900.1.p	2	1.83399e-08	49.1897	pfam13912	zf-C2H2_6	cl16471
	ZmPHJ40.01G465400.1.p	2	5.0695e-09	48.8045	pfam13912	zf-C2H2_6	cl16471
	ZmPHJ40.01G465600.1.p	2	2.15728e-07	44.9525	pfam13912	zf-C2H2_6	cl16471
	ZmPHJ40.01G465700.1.p	2	1.42238e-05	39.5597	pfam13912	zf-C2H2_6	cl16471
	ZmPHJ40.02G158300.2.p	2	2.5243e-08	49.1897	pfam13912	zf-C2H2_6	cl16471
	ZmPHJ40.03G217200.1.p	2	5.14825e-09	49.5749	pfam13912	zf-C2H2_6	cl16471
	ZmPHJ40.03G217300.1.p	2	1.38991e-08	48.8045	pfam13912	zf-C2H2_6	cl16471
	ZmPHJ40.03G296800.2.p	2	8.27371e-05	38.7893	pfam13912	zf-C2H2_6	cl16471
	ZmPHJ40.04G205800.1.p	2	1.1362e-08	49.9601	pfam13912	zf-C2H2_6	cl16471
	ZmPHJ40.06G064000.2.p	2	5.30301e-07	44.1821	pfam13912	zf-C2H2_6	cl16471
	ZmPHJ40.06G185000.2.p	2	2.13177e-07	45.7229	pfam13912	zf-C2H2_6	cl16471
	ZmPHJ40.07G211200.1.p	2	4.73019e-08	47.2637	pfam13912	zf-C2H2_6	cl16471
	ZmPHJ40.08G238250.1.p	2	1.33487e-05	40.7153	pfam13912	zf-C2H2_6	cl16471
	ZmPHJ40.08G255200.2.p	2	1.37685e-06	43.4117	pfam13912	zf-C2H2_6	cl16471
	ZmPHJ40.08G255400.1.p	2	1.32177e-07	45.7229	pfam13912	zf-C2H2_6	cl16471
	ZmPHJ40.09G038000.1.p	2	8.42471e-09	48.8045	pfam13912	zf-C2H2_6	cl16471
	ZmPHJ40.09G068900.1.p	2	9.94801e-09	48.8045	pfam13912	zf-C2H2_6	cl16471
	ZmPHJ40.09G208300.1.p	2	4.66235e-09	49.9601	pfam13912	zf-C2H2_6	cl16471
	ZmPHJ40.10G095800.1.p	2	1.94554e-08	49.5749	pfam13912	zf-C2H2_6	cl16471
	ZmPHJ40.K269300.1.p	2	2.04602e-07	46.8785	pfam13912	zf-C2H2_6	cl16471
	ZmPHJ40.K284000.1.p	2	4.42906e-10	53.0417	pfam13912	zf-C2H2_6	cl16471
	ZmPHJ40.K284200.1.p	2	3.96868e-07	44.5673	pfam13912	zf-C2H2_6	cl16471
Arabidopsis thaliana 3	AT5G43170	2	1.042e-07	46.1081	pfam13912	zf-C2H2_6	cl16471
	AT3G19580	2	7.97705e-09	49.9601	pfam13912	zf-C2H2_6	cl16471
	AT5G67450	2	2.4071e-09	51.1157	pfam13912	zf-C2H2_6	cl16471
Populus trichocarpa 12	Potri.001G224600.1.p	2	3.80747e-08	48.8045	pfam13912	zf-C2H2_6	cl16471
	Potri.001G235800.1.p	2	9.77765e-07	43.4117	pfam13912	zf-C2H2_6	cl16471
	Potri.001G295500.1.p	2	1.62941e-09	51.5009	pfam13912	zf-C2H2_6	cl16471
	Potri.002G119300.1.p	2	8.04037e-09	49.9601	pfam13912	zf-C2H2_6	cl16471
	Potri.004G216900.1.p	2	1.6768e-08	49.1897	pfam13912	zf-C2H2_6	cl16471
	Potri.006G121600.2.p	2	5.29503e-09	50.3453	pfam13912	zf-C2H2_6	cl16471
	Potri.008G032300.1.p	2	1.00545e-08	49.9601	pfam13912	zf-C2H2_6	cl16471
	Potri.009G027700.1.p	2	2.82206e-07	44.9525	pfam13912	zf-C2H2_6	cl16471
	Potri.009G089400.1.p	2	2.89364e-09	51.1157	pfam13912	zf-C2H2_6	cl16471
	Potri.010G209400.1.p	2	6.29865e-09	49.1897	pfam13912	zf-C2H2_6	cl16471
	Potri.010G229400.1.p	2	1.00357e-07	47.2637	pfam13912	zf-C2H2_6	cl16471
	Potri.014G017300.1.p	2	4.25929e-09	50.7305	pfam13912	zf-C2H2_6	cl16471
