# Supplementary material for: Function and Evolution of C1-2i Subclass of C2H2-Type Zinc Finger Transcription Factors in POPLAR
Source: Genes (Basel). 2022 Oct 12;13(10):1843. doi: 10.3390/genes13101843 (PMC9602059; doi:10.3390/genes13101843)
Supplement: Supplementary file 1 [file genes-13-01843-s001.zip › genes-1923170-supplementary/Supplementary files/Table S5 .xlsx]

## Sheet: Sheet1
Motif		E-value	Sites	Width
Motif1: SPNKGKTHECSICGKEFPTGQALGGHMRRHRAGLI	1	1.9e-174	11	35
Motif2: LVYECKTCNKEFPSFQALGGHRASHKKPKAGGED	2	3.6e-165	11	34
Motif3: ELEERTEEEEDMANCLILLAKG	3	3.5e-75	11	22
Motif4: RSVLSLDLDLNLPALEEDSELF	4	1.3e-37	10	22
Motif5: WVKGKRSKRP	5	7.4e-23	8	10
Motif6: MALEALNSPTTATPF	6	1.4e-11	4	15
Motif7: QQKQQNTPLVFSSPALVDCHY	7	5.8e-09	3	21
Motif8: LSGDDEVESPLPGKKPRRILS	8	3e-06	4	21
Motif9: RNQSSIPYGJTTSDSGGDGGGGWSPSSSQ	9	0.00026	4	29
Motif10: EEDGHYKNVSSLCLQLSENNANRGTF	10	0.0066	2	26
Motif11: HSRDFPKQQQHRHQDDD	11	0.011	2	17
Motif12: GGVDTAKFNSRKFLETVNSTGSGKVGY	12	0.072	2	27
Motif13: AVTQPPFLPAIPVLKKSN	13	0.096	2	18
Motif14: RPMLKCFI	14	4.6	3	8
Motif15: PRFEVSQAQ	15	22	2	9
