# Supplementary material for: Function and Evolution of C1-2i Subclass of C2H2-Type Zinc Finger Transcription Factors in POPLAR
Source: Genes (Basel). 2022 Oct 12;13(10):1843. doi: 10.3390/genes13101843 (PMC9602059; doi:10.3390/genes13101843)
Supplement: Supplementary file 1 [file genes-13-01843-s001.zip › genes-1923170-supplementary/Supplementary files/Table S6 .xlsx]

## Sheet: Sheet1
Cis-elements	Sequences	Function of cis-elements	Distribution of cis-elements in PtriZATs
			Potri.004G216900	Potri.006G121600	Potri.008G032300	Potri.010G229400	Potri.010G209400	Potri.001G235800	Potri.009G027700	Potri.001G295500	Potri.009G089400	Potri.002G119300	Potri.014G017300
ARE	AAACCA	anaerobic induction	3	3	2	/	4	1	2	2	4	/	1
TC-rich repeats	GTTTTCTTAC	defense and stress responsive	1		2	/	/	/	/	/	1	1	2
G-Box	CACGTT	light responsive	1	1	2	1	4	/	3	3	4	5	2
ABRE	ACGTG	abscisic acid responsive	1	1	2	1	13	/	5	3	8	10	3
LTR	CCGAAA	low-temperature responsive	1	/	/	/	/	1	/	/	/	/	/
AACA_motif	TAACAAACTCCA	endosperm-specific negative expression	1	/	/	/	/	/	/	/	/	/	/
TGACG-motif	TGACG	MeJA responsive	3	/	/	/	1	5	3	/	1	/	1
O2-site	GTTGACGTGA	zein metabolism regulation	1	/	1	1	/	/	/	/	/	/	/
Unnamed__1	GAATTTAATTAA	60K protein binding site	1	/	/	/	/	/	/	/	/	/	/
P-box	CCTTTTG	gibberellin responsive	/	2	/	/	1	/	/	/	/	/	/
MBS/Myb	CAACTG	MYB binding site involved in drought-inducibility	/	/	2	2	2	/	/	4	2	4	/
circadian	CAAAGATATC	circadian control	/	/	/	2	/	/	/	/	/	/	/
CAT-box	GCCACT	meristem expression	/	/	/	/	1	1	3	/	/	/	/
TCA-element	CCATCTTTTT	salicylic acid responsive	/	/	/	2			1		1	/	/
RY-element	CATGCATG	seed-specific regulation	/	/	/	/	1	/	/	/	/	/	/
AuxRR-core	GGTCCAT	auxin responsive	/	/	/	/	/	1	/	/	1	/	/
WUN-motif	AAATTTCCT	wound responsive	/	/	/	/	/	1	/	1		/	/
AuxRR-core	GGTCCAT	auxin responsive	/	/	/	/	/	1	/	/	1	/	/
AT-rich sequence	TAAAATACT	maximal elicitor-mediated activation	/	/	/	/	/	/	1	/	/	/	/
GCN4_motif	TGAGTCA	endosperm expression	/	/	/	/	/	/	/	1	1	/	/
CCAAT-box	CAACGG	MYBHv1 binding site	/	/	/	/	/	/	/	2	2	/	/
MSA-like	(T/C)C(T/C)AACGG(T/C)(T/C)A	cell cycle regulation	/	/	/	/	/	/	/	/	1	/	/
MRE	AACCTAA	MYB binding site involved in light responsive	/	/	/	/	/	/	/	/	2	/	/
AT-rich element	ATAGAAATCAA	AT-rich DNA binding	/	/	/	/	/	/	/	/	/	/	3
