# Supplementary material for: Function and Evolution of C1-2i Subclass of C2H2-Type Zinc Finger Transcription Factors in POPLAR
Source: Genes (Basel). 2022 Oct 12;13(10):1843. doi: 10.3390/genes13101843 (PMC9602059; doi:10.3390/genes13101843)
Supplement: Supplementary file 1 [file genes-13-01843-s001.zip › genes-1923170-supplementary/Supplementary files/Table S7 .xlsx]

## Sheet: Sheet1
Gene ID	Female early	Female late	Male early	Male mid	Apical bud	Predormant bud I	Swelling bud	Early dormant bud	Late dormant bud	Fully open bud	Leaf	Leaf immature	Leaf young	Leaf ABA	Leaf ACC	Leaf BAP	leaf BL	Leaf GA	Leaf NAA	Leaf SA	Leaf SL	Leaf meJA	Root tip	Root	Stem inode	Stem node	Stem
Potri.004G216900	2.19661	2.08848	4.4549	4.29807	-0.121863	-1.15843	0.269033	1.0229	-1.29336	1.4678	1.30918	-0.448115	-0.288065	1.2857	1.51753	1.42814	1.44148	1.81394	1.68392	1.83471	2.07348	2.76065	0.571434	3.41305	2.70177	1.90766	3.58556
Potri.006G121600	-11	-11	-11	-11	-11	-11	-11	-11	-11	-11	-11	-11	-11	-11	-11	-11	-11	-11	-11	-11	-11	-11	-11	-11	-11	-11	-11
Potri.008G032300	-2.191	-3.8997	2.30276	4.17728	-11	-4.03505	-2.96578	-3.1078	-4.92139	-1.5649	-2.35845	-4.64386	-2.38836	-4.60823	-2.57347	-5.38082	-4.23786	-3.04692	-3.1976	-2.18442	-4.23786	-3.07097	-2.6529	-0.343732	-0.813499	-1.6529	-2.2863
Potri.010G229400	0.43189	-0.0306192	3.49249	5.29425	-11	-3.92139	-0.0908029	0.484396	-4.1078	-0.795859	-1.47393	-1.12973	-1.00578	-2.24469	-2.31473	-1.5649	-2.94342	-1.51457	-2.15843	-1.14561	-2.68038	-2.58208	-0.751465	-2.05289	-1.63487	-0.957356	-2.1078
Potri.010G209400	1.40545	1.59979	1.39177	1.79867	-1.11404	0.402722	0.335712	1.98914	2.56876	-0.628162	-1.12973	-0.254978	-2.33643	4.68717	3.75894	5.13615	3.27352	4.98627	4.39259	3.56059	2.6241	4.17257	-0.311148	4.85375	1.70973	2.48104	0.784923
Potri.001G235800	-1.69432	-0.529073	0.386259	1.06557	-11	3.35361	-2.11404	-1.24811	0.54498	-2.14561	-0.659723	-2.23786	-1.03209	7.7619	6.16298	6.64315	5.91703	7.13114	6.73521	6.57263	5.8537	5.18376	-1.54372	3.94785	0.302173	-0.0232698	1.69466
Potri.009G027700	-0.696658	-0.696658	1.03633	1.84238	-11	1.53406	-1.46196	-1.85726	1.96273	-5.87832	-1.79086	-1.9885	-1.67577	7.34538	5.92341	6.86354	5.62492	7.29149	6.61439	6.42339	5.72618	5.26585	-3.81604	3.63378	-0.932361	-0.182786	0.391768
Potri.001G295500	1.73205	1.72334	4.30195	5.15255	-1.77596	2.93603	1.10232	0.844787	2.26183	1.19346	3.53468	1.15898	1.61777	8.06789	7.68189	7.83645	7.62769	8.09084	7.25886	7.513	7.48425	6.94809	0.969381	6.56007	1.37796	2.29719	3.30437
Potri.009G089400	2.96809	2.36261	6.35315	7.37527	-4.18442	2.97563	4.62941	2.03633	2.85679	0.282143	0.107018	-0.606035	0.00144197	5.83274	4.0798	5.00648	3.52982	4.70973	4.73102	4.75398	3.72999	3.59562	-0.411195	5.43743	-0.307573	2.30568	1.12763
Potri.002G119300	1.62152	2.41305	5.06996	3.9895	-2.88897	3.82762	-0.284546	1.24732	1.58304	0.799916	2.081	0.659925	0.861558	8.28896	7.80056	7.98825	7.25365	8.6421	7.83843	8.33037	7.32735	7.73386	0.446786	7.74758	3.92286	3.57495	5.19665
Potri.014G017300	2.89453	2.24092	3.9138	4.12391	1.2394	5.20918	2.24671	2.98605	5.68636	0.931305	1.88284	1.67401	1.47197	9.47626	8.62379	9.17816	8.48577	9.63888	9.042	9.52704	8.58691	9.26214	1.20602	6.46069	2.23051	3.25505	4.23389
