# Supplementary material for: Function and Evolution of C1-2i Subclass of C2H2-Type Zinc Finger Transcription Factors in POPLAR
Source: Genes (Basel). 2022 Oct 12;13(10):1843. doi: 10.3390/genes13101843 (PMC9602059; doi:10.3390/genes13101843)
Supplement: Supplementary file 1 [file genes-13-01843-s001.zip › genes-1923170-supplementary/Supplementary files/Table S8 .xlsx]

## Sheet: Sheet1
Gene ID	Female early	Female late	Male early	Male mid	Apical bud	Predormant bud I	Swelling bud	Early dormant bud	Late dormant bud	Fully open bud	Stem inode	Stem node	Stem	Root tip	Root	Leaf	Leaf immature	Leaf young	Leaf ABA	Leaf ACC	Leaf BAP	leaf BL	Leaf GA	Leaf NAA	Leaf SA	Leaf SL	Leaf meJA
Potri.018G084900	4.76246	4.78513	4.33728	4.13898	5.56767	4.57386	3.54856	4.04221	4.61771	4.63011	4.63285	4.7558	4.7177	4.78681	4.09812	4.44923	4.35819	4.23764	3.63494	3.81619	3.48517	3.29396	3.14388	3.65295	2.63946	2.88986	1.55483
Potri.017G055200	0.27739	0.597412	3.33956	2.52607	3.19535	1.49978	0.975997	0.428678	1.52306	3.2944	-1.37333	-0.698998	3.32308	0.909965	-1.12029	2.35783	0.486457	1.23695	0.217851	0.595504	1.04474	0.636915	0.425459	0.0342157	-1.54372	0.62293	-0.655172
Potri.016G045500	4.81865	6.19781	7.66357	8.0584	1.91342	1.23327	2.34142	1.4547	1.61871	3.18015	6.74524	5.53556	3.83208	3.62188	5.34685	4.17337	3.47197	3.8542	2.61282	3.19897	2.94261	2.19755	2.93904	2.92372	3.87283	2.79618	2.19692
Potri.013G007800	4.09913	4.05632	3.15947	3.29616	3.60336	2.55213	3.72039	3.18301	3.47677	5.26881	3.30203	2.9692	5.50659	4.02326	1.4098	4.83491	3.59503	4.25142	4.91557	5.10211	5.19472	4.40667	5.29116	5.27891	4.77437	4.87268	4.37629
Potri.013G006000	2.03457	2.19692	2.1696	1.42492	3.64455	3.62012	2.95215	2.92524	3.49506	2.02006	2.60975	2.77379	2.15251	2.9668	2.52381	2.16639	2.10501	2.07827	1.15963	0.850399	0.285698	1.12631	1.26003	0.560715	-0.646112	1.13291	1.33113
Potri.011G168800	2.56608	2.55753	1.64847	1.41792	4.2289	4.15583	3.40518	4.18047	4.50932	3.35727	3.67141	3.94064	3.68706	3.76214	2.88186	3.4572	3.64916	3.66619	2.7866	2.96033	2.9042	2.9568	2.33971	2.56852	2.49467	2.7761	2.44122
Potri.010G019150	1.25942	0.899176	0.753605	0.206643	2.78743	3.68111	1.76935	3.15381	3.07125	1.22342	1.88947	2.18935	1.71677	2.81783	2.47845	1.54893	1.62854	1.68212	0.590722	0.746743	-0.0634092	0.756169	0.746743	-0.128156	-1.87832	0.451013	0.822934
Potri.009G124900	5.71251	5.78133	5.77795	5.71449	6.77634	5.52306	5.67209	5.80142	6.11861	5.53848	5.98627	5.897	5.38502	5.31513	6.01886	5.42122	5.49755	5.39726	5.34291	5.06389	5.46995	4.9995	5.50217	5.57743	5.73327	5.42858	5.47203
Potri.008G195900	4.06368	4.15462	4.03765	3.89521	4.39938	5.15425	3.30363	4.53587	5.24941	3.74631	4.16575	4.41258	3.77852	4.51096	4.55232	3.58075	3.61847	3.59084	3.03685	2.59072	2.41819	2.7031	3.22265	2.8801	1.72857	3.12317	3.34682
Potri.006G192700	4.61282	5.12854	8.09576	8.48774	1.7062	2.1944	3.63738	2.5888	1.02574	3.61683	4.5325	3.72748	2.96458	3.77072	4.88196	3.19975	3.94767	3.73097	3.14437	3.35078	3.41724	2.46153	2.63157	3.498	3.69365	2.78848	1.73769
Potri.005G246700	-3.27928	-1.36587	-3.49005	-6.64386	-0.937878	1.86631	0.437228	0.836732	1.60928	2.40817	-6.79586	-0.634867	4.83147	0.9568	-4.87832	2.98094	0.751892	1.83673	-0.0350469	0.618239	0.595504	0.243669	0.458382	0.288063	0.0482362	0.881273	0.71721
Potri.001G417300	3.91753	3.7822	3.88049	3.56071	4.38108	4.01587	3.66482	4.26484	4.82207	3.66676	3.92201	4.05163	3.55778	3.79992	3.68403	3.40858	3.78241	3.63459	3.34625	3.36919	3.48671	3.54523	3.03527	3.49147	3.30173	3.2368	3.03069
Potri.001G315200	-4.03505	-4.23786	-0.392137	-1.75633	-1.63935	0.637842	-0.110916	1.28747	-2.1016	-1.14561	-5.38082	-0.897006	-2.37333	-0.1976	-5.32193	-2.68966	0.0229004	-1.08927	-3.87832	-2.80591	-3.92139	-3.60823	-4.03505	-2.30757	-3.77596	-3.18442	-5.87832
Potri.001G173200	-3.05889	-3.68038	2.36961	4.11245	-5	-1.2969	0.22033	0.706641	0.339137	-2.88897	-5	-3.75633	-2.41889	-5.26534	-4.75633	-4.1078	-5	-5	-1.15843	-6.05889	-5.79586	-5.71786	-5.96578	1.23879	-5	-5	-5.79586
Potri.001G143700	-5	-5.1078	-1.06794	0.0867838	-1.47794	-2.86775	-5	-5	-4.13289	-2.55639	-5	-3.92139	-4.4112	-4.68038	-4.18442	-5.15843	-5	-4.8365	-5.57347	-5	-4.23786	0.808179	-5.38082	-2.71786	-5	-5	-5
