# Supplementary material for: Function and Evolution of C1-2i Subclass of C2H2-Type Zinc Finger Transcription Factors in POPLAR
Source: Genes (Basel). 2022 Oct 12;13(10):1843. doi: 10.3390/genes13101843 (PMC9602059; doi:10.3390/genes13101843)
Supplement: Supplementary file 1 [file genes-13-01843-s001.zip › genes-1923170-supplementary/Supplementary files/Table S9 .xlsx]

## Sheet: Sheet1
GeneID	location1	location2	function
Potri.001G417300	1312	1363	60K protein binding site
Potri.005G246700	48	99	60K protein binding site
Potri.001G173200	1700	1746	auxin responsive
Potri.005G246700	1881	1927	auxin responsive
Potri.008G195900	817	863	auxin responsive
Potri.009G124900	822	868	auxin responsive
Potri.009G124900	1525	1571	auxin responsive
Potri.010G019150	1620	1666	auxin responsive
Potri.013G006000	450	496	auxin responsive
Potri.016G045500	347	393	auxin responsive
Potri.008G195900	137	187	binding site of AT-rich DNA binding protein (ATBP-1)
Potri.013G006000	542	592	binding site of AT-rich DNA binding protein (ATBP-1)
Potri.013G006000	1611	1661	binding site of AT-rich DNA binding protein (ATBP-1)
Potri.006G192700	1488	1536.5	cell cycle regulation
Potri.016G045500	1458	1506.5	cell cycle regulation
Potri.010G019150	1044	1094	defense and stress responsiveness
Potri.013G006000	712	761	defense and stress responsiveness
Potri.001G143700	493	540	gibberellin responsiveness
Potri.001G173200	1103	1150	gibberellin responsiveness
Potri.001G417300	306	353	gibberellin responsiveness
Potri.006G192700	1851	1898	gibberellin responsiveness
Potri.010G019150	888	935	gibberellin responsiveness
Potri.013G006000	691	738	gibberellin responsiveness
Potri.018G084900	264	311	gibberellin responsiveness
Potri.018G084900	1366	1413	gibberellin responsiveness
Potri.001G173200	1825	1874	light responsive
Potri.009G124900	85	134	light responsive
Potri.011G168800	363	412	light responsive
Potri.006G192700	1335	1381	low-temperature responsiveness
Potri.010G019150	1378	1424	low-temperature responsiveness
Potri.011G168800	1970	2016	low-temperature responsiveness
Potri.016G045500	1389	1435	low-temperature responsiveness
Potri.001G143700	1705	1754	salicylic acid responsiveness
Potri.005G246700	1473	1522	salicylic acid responsiveness
Potri.010G019150	1689	1738	salicylic acid responsiveness
Potri.013G006000	459	508	salicylic acid responsiveness
Potri.013G006000	502	551	salicylic acid responsiveness
Potri.013G007800	1781	1830	salicylic acid responsiveness
Potri.018G084900	1934	1983	salicylic acid responsiveness
Potri.001G143700	186	231	abscisic acid responsiveness
Potri.001G143700	864	913	abscisic acid responsiveness
Potri.001G143700	1828	1877	abscisic acid responsiveness
Potri.001G143700	1830	1876	abscisic acid responsiveness
Potri.001G143700	1831	1876	abscisic acid responsiveness
Potri.001G173200	806	851	abscisic acid responsiveness
Potri.001G173200	1090	1135	abscisic acid responsiveness
Potri.001G173200	1676	1725	abscisic acid responsiveness
Potri.001G173200	1678	1723	abscisic acid responsiveness
Potri.001G173200	1706	1751	abscisic acid responsiveness
Potri.001G173200	1713	1759	abscisic acid responsiveness
Potri.001G173200	1714	1759	abscisic acid responsiveness
Potri.001G173200	1796	1841	abscisic acid responsiveness
Potri.001G173200	1825	1874	abscisic acid responsiveness
Potri.001G173200	1827	1873	abscisic acid responsiveness
Potri.001G173200	1828	1873	abscisic acid responsiveness
Potri.001G315200	72	117	abscisic acid responsiveness
Potri.001G315200	339	384	abscisic acid responsiveness
Potri.001G417300	479	526	abscisic acid responsiveness
Potri.001G417300	508	555	abscisic acid responsiveness
Potri.001G417300	1773	1822	abscisic acid responsiveness
Potri.005G246700	421	466	abscisic acid responsiveness
Potri.006G192700	343	388	abscisic acid responsiveness
Potri.006G192700	366	411	abscisic acid responsiveness
Potri.008G195900	204	251	abscisic acid responsiveness
Potri.008G195900	600	647	abscisic acid responsiveness
Potri.008G195900	603	650	abscisic acid responsiveness
Potri.008G195900	1352	1401	abscisic acid responsiveness
Potri.008G195900	1354	1400	abscisic acid responsiveness
Potri.008G195900	1355	1400	abscisic acid responsiveness
Potri.009G124900	881	926	abscisic acid responsiveness
Potri.009G124900	950	995	abscisic acid responsiveness
Potri.009G124900	1298	1343	abscisic acid responsiveness
Potri.009G124900	1875	1920	abscisic acid responsiveness
Potri.010G019150	1356	1401	abscisic acid responsiveness
Potri.011G168800	294	339	abscisic acid responsiveness
Potri.013G006000	-3	42	abscisic acid responsiveness
Potri.013G006000	1360	1407	abscisic acid responsiveness
Potri.016G045500	257	302	abscisic acid responsiveness
Potri.016G045500	1678	1725	abscisic acid responsiveness
Potri.016G045500	1962	2007	abscisic acid responsiveness
Potri.018G084900	1405	1450	abscisic acid responsiveness
Potri.006G192700	337	383	cis-acting regulatory element
Potri.006G192700	1398	1444	cis-acting regulatory element
Potri.013G006000	1186	1232	cis-acting regulatory element
Potri.016G045500	1368	1414	cis-acting regulatory element
Potri.001G143700	93	139	anaerobic induction
Potri.001G143700	656	702	anaerobic induction
Potri.001G173200	739	785	anaerobic induction
Potri.001G315200	87	133	anaerobic induction
Potri.001G315200	110	156	anaerobic induction
Potri.001G315200	1928	1974	anaerobic induction
Potri.001G417300	937	983	anaerobic induction
Potri.005G246700	250	296	anaerobic induction
Potri.005G246700	733	779	anaerobic induction
Potri.005G246700	972	1018	anaerobic induction
Potri.005G246700	1419	1465	anaerobic induction
Potri.005G246700	1956	2002	anaerobic induction
Potri.006G192700	901	947	anaerobic induction
Potri.010G019150	270	316	anaerobic induction
Potri.010G019150	660	706	anaerobic induction
Potri.010G019150	1416	1462	anaerobic induction
Potri.011G168800	322	368	anaerobic induction
Potri.011G168800	397	443	anaerobic induction
Potri.011G168800	579	625	anaerobic induction
Potri.011G168800	612	658	anaerobic induction
Potri.011G168800	996	1042	anaerobic induction
Potri.011G168800	1084	1130	anaerobic induction
Potri.011G168800	1676	1722	anaerobic induction
Potri.013G007800	1053	1099	anaerobic induction
Potri.013G007800	1762	1808	anaerobic induction
Potri.013G007800	1793	1839	anaerobic induction
Potri.016G045500	52	98	anaerobic induction
Potri.016G045500	1456	1502	anaerobic induction
Potri.016G045500	1712	1758	anaerobic induction
Potri.017G055200	1696	1742	anaerobic induction
Potri.017G055200	1940	1986	anaerobic induction
Potri.018G084900	1627	1673	anaerobic induction
Potri.018G084900	1720	1766	anaerobic induction
Potri.001G173200	1260	1307	auxin responsiveness
Potri.013G007800	1464	1511	auxin responsiveness
Potri.001G315200	1829	1878	circadian control
Potri.001G417300	1044	1093	circadian control
Potri.017G055200	1839	1888	circadian control
Potri.001G143700	185	231	light responsive
Potri.001G143700	999	1045	light responsive
Potri.001G143700	1827	1878	light responsive
Potri.001G143700	1830	1876	light responsive
Potri.001G143700	1830	1876	light responsive
Potri.001G173200	1678	1724	light responsive
Potri.001G173200	1713	1759	light responsive
Potri.001G173200	1827	1873	light responsive
Potri.001G173200	805	851	light responsive
Potri.001G173200	1089	1135	light responsive
Potri.001G173200	1706	1752	light responsive
Potri.001G173200	1713	1759	light responsive
Potri.001G173200	1796	1842	light responsive
Potri.001G173200	1826	1874	light responsive
Potri.001G173200	1827	1873	light responsive
Potri.001G315200	71	117	light responsive
Potri.001G315200	339	385	light responsive
Potri.001G417300	1840	1886	light responsive
Potri.005G246700	421	467	light responsive
Potri.006G192700	366	412	light responsive
Potri.006G192700	343	389	light responsive
Potri.008G195900	1354	1400	light responsive
Potri.008G195900	1354	1400	light responsive
Potri.009G124900	950	996	light responsive
Potri.009G124900	1297	1343	light responsive
Potri.009G124900	1874	1920	light responsive
Potri.009G124900	881	927	light responsive
Potri.010G019150	1355	1403	light responsive
Potri.010G019150	1356	1402	light responsive
Potri.011G168800	293	339	light responsive
Potri.013G006000	-3	43	light responsive
Potri.016G045500	1913	1959	light responsive
Potri.016G045500	257	303	light responsive
Potri.016G045500	1961	2007	light responsive
Potri.018G084900	1124	1170	light responsive
Potri.018G084900	1404	1450	light responsive
Potri.001G173200	1128	1176	seed-specific regulation
Potri.001G143700	85	130	MeJA responsiveness
Potri.001G143700	85	130	MeJA responsiveness
Potri.001G173200	163	208	MeJA responsiveness
Potri.001G173200	198	243	MeJA responsiveness
Potri.001G173200	1088	1133	MeJA responsiveness
Potri.001G173200	163	208	MeJA responsiveness
Potri.001G173200	198	243	MeJA responsiveness
Potri.001G173200	1088	1133	MeJA responsiveness
Potri.005G246700	423	468	MeJA responsiveness
Potri.005G246700	1801	1846	MeJA responsiveness
Potri.005G246700	423	468	MeJA responsiveness
Potri.005G246700	1801	1846	MeJA responsiveness
Potri.006G192700	368	413	MeJA responsiveness
Potri.006G192700	404	449	MeJA responsiveness
Potri.006G192700	435	480	MeJA responsiveness
Potri.006G192700	1452	1497	MeJA responsiveness
Potri.006G192700	1457	1502	MeJA responsiveness
Potri.006G192700	368	413	MeJA responsiveness
Potri.006G192700	404	449	MeJA responsiveness
Potri.006G192700	435	480	MeJA responsiveness
Potri.006G192700	1452	1497	MeJA responsiveness
Potri.006G192700	1457	1502	MeJA responsiveness
Potri.009G124900	488	533	MeJA responsiveness
Potri.009G124900	1440	1485	MeJA responsiveness
Potri.009G124900	1873	1918	MeJA responsiveness
Potri.009G124900	488	533	MeJA responsiveness
Potri.009G124900	1440	1485	MeJA responsiveness
Potri.009G124900	1873	1918	MeJA responsiveness
Potri.013G006000	-1	44	MeJA responsiveness
Potri.013G006000	-1	44	MeJA responsiveness
Potri.013G007800	335	380	MeJA responsiveness
Potri.013G007800	335	380	MeJA responsiveness
Potri.016G045500	1422	1467	MeJA responsiveness
Potri.016G045500	1427	1472	MeJA responsiveness
Potri.016G045500	1422	1467	MeJA responsiveness
Potri.016G045500	1427	1472	MeJA responsiveness
Potri.018G084900	1111	1156	MeJA responsiveness
Potri.018G084900	1111	1156	MeJA responsiveness
Potri.001G143700	798	847	zein metabolism regulation
Potri.001G143700	1105	1154	zein metabolism regulation
Potri.001G417300	271	320	zein metabolism regulation
Potri.005G246700	420	469	zein metabolism regulation
Potri.005G246700	502	550	zein metabolism regulation
Potri.001G143700	1146	1192	meristem expression
Potri.001G143700	1825	1871	meristem expression
Potri.001G173200	1718	1764	meristem expression
Potri.005G246700	892	938	meristem expression
Potri.006G192700	68	114	meristem expression
Potri.008G195900	836	882	meristem expression
Potri.013G007800	1936	1982	meristem expression
Potri.018G084900	325	371	meristem expression
Potri.001G173200	1833	1880	endosperm expression
Potri.011G168800	327	374	endosperm expression
Potri.011G168800	1400	1447	endosperm expression
Potri.013G006000	1048	1095	endosperm expression
Potri.013G007800	217	264	endosperm expression
Potri.001G143700	148	193	promoter and enhancer regions
Potri.001G143700	202	247	promoter and enhancer regions
Potri.001G143700	266	311	promoter and enhancer regions
Potri.001G143700	366	411	promoter and enhancer regions
Potri.001G143700	369	414	promoter and enhancer regions
Potri.001G143700	450	495	promoter and enhancer regions
Potri.001G143700	507	552	promoter and enhancer regions
Potri.001G143700	707	752	promoter and enhancer regions
Potri.001G143700	937	982	promoter and enhancer regions
Potri.001G143700	942	987	promoter and enhancer regions
Potri.001G143700	1481	1526	promoter and enhancer regions
Potri.001G143700	1490	1535	promoter and enhancer regions
Potri.001G143700	1867	1912	promoter and enhancer regions
Potri.001G173200	166	211	promoter and enhancer regions
Potri.001G173200	322	367	promoter and enhancer regions
Potri.001G173200	373	418	promoter and enhancer regions
Potri.001G173200	749	794	promoter and enhancer regions
Potri.001G173200	911	956	promoter and enhancer regions
Potri.001G173200	961	1006	promoter and enhancer regions
Potri.001G173200	1241	1286	promoter and enhancer regions
Potri.001G173200	1265	1313	promoter and enhancer regions
Potri.001G173200	1266	1311	promoter and enhancer regions
Potri.001G173200	1350	1395	promoter and enhancer regions
Potri.001G173200	1450	1495	promoter and enhancer regions
Potri.001G173200	1631	1676	promoter and enhancer regions
Potri.001G315200	14	59	promoter and enhancer regions
Potri.001G315200	130	175	promoter and enhancer regions
Potri.001G315200	965	1010	promoter and enhancer regions
Potri.001G315200	1129	1174	promoter and enhancer regions
Potri.001G315200	1196	1241	promoter and enhancer regions
Potri.001G315200	1614	1659	promoter and enhancer regions
Potri.001G315200	1890	1935	promoter and enhancer regions
Potri.001G417300	-11	34	promoter and enhancer regions
Potri.001G417300	251	296	promoter and enhancer regions
Potri.001G417300	256	301	promoter and enhancer regions
Potri.001G417300	310	355	promoter and enhancer regions
Potri.001G417300	368	413	promoter and enhancer regions
Potri.001G417300	963	1008	promoter and enhancer regions
Potri.001G417300	1113	1158	promoter and enhancer regions
Potri.001G417300	1116	1161	promoter and enhancer regions
Potri.001G417300	1367	1412	promoter and enhancer regions
Potri.001G417300	1418	1463	promoter and enhancer regions
Potri.001G417300	1457	1502	promoter and enhancer regions
Potri.001G417300	1590	1635	promoter and enhancer regions
Potri.001G417300	1644	1689	promoter and enhancer regions
Potri.001G417300	1670	1715	promoter and enhancer regions
Potri.001G417300	1913	1958	promoter and enhancer regions
Potri.005G246700	160	205	promoter and enhancer regions
Potri.005G246700	325	374	promoter and enhancer regions
Potri.005G246700	327	372	promoter and enhancer regions
Potri.005G246700	615	660	promoter and enhancer regions
Potri.005G246700	736	781	promoter and enhancer regions
Potri.005G246700	914	959	promoter and enhancer regions
Potri.005G246700	1285	1330	promoter and enhancer regions
Potri.005G246700	1428	1473	promoter and enhancer regions
Potri.005G246700	1697	1742	promoter and enhancer regions
Potri.005G246700	1772	1817	promoter and enhancer regions
Potri.006G192700	167	212	promoter and enhancer regions
Potri.006G192700	268	313	promoter and enhancer regions
Potri.006G192700	329	374	promoter and enhancer regions
Potri.006G192700	556	603	promoter and enhancer regions
Potri.006G192700	810	855	promoter and enhancer regions
Potri.006G192700	877	922	promoter and enhancer regions
Potri.006G192700	999	1044	promoter and enhancer regions
Potri.006G192700	1268	1313	promoter and enhancer regions
Potri.006G192700	1277	1322	promoter and enhancer regions
Potri.006G192700	1393	1438	promoter and enhancer regions
Potri.006G192700	1516	1561	promoter and enhancer regions
Potri.006G192700	1532	1583	promoter and enhancer regions
Potri.006G192700	1543	1588	promoter and enhancer regions
Potri.006G192700	1654	1699	promoter and enhancer regions
Potri.006G192700	1881	1926	promoter and enhancer regions
Potri.006G192700	1949	1996	promoter and enhancer regions
Potri.008G195900	446	491	promoter and enhancer regions
Potri.008G195900	555	600	promoter and enhancer regions
Potri.008G195900	626	671	promoter and enhancer regions
Potri.008G195900	724	769	promoter and enhancer regions
Potri.008G195900	954	999	promoter and enhancer regions
Potri.008G195900	1042	1087	promoter and enhancer regions
Potri.008G195900	1083	1128	promoter and enhancer regions
Potri.008G195900	1154	1199	promoter and enhancer regions
Potri.008G195900	1331	1376	promoter and enhancer regions
Potri.008G195900	1365	1410	promoter and enhancer regions
Potri.008G195900	1465	1510	promoter and enhancer regions
Potri.008G195900	1667	1712	promoter and enhancer regions
Potri.008G195900	1832	1877	promoter and enhancer regions
Potri.008G195900	1862	1907	promoter and enhancer regions
Potri.009G124900	28	73	promoter and enhancer regions
Potri.009G124900	148	193	promoter and enhancer regions
Potri.009G124900	236	281	promoter and enhancer regions
Potri.009G124900	246	291	promoter and enhancer regions
Potri.009G124900	249	294	promoter and enhancer regions
Potri.009G124900	348	393	promoter and enhancer regions
Potri.009G124900	584	629	promoter and enhancer regions
Potri.009G124900	659	704	promoter and enhancer regions
Potri.009G124900	725	770	promoter and enhancer regions
Potri.009G124900	752	797	promoter and enhancer regions
Potri.009G124900	955	1000	promoter and enhancer regions
Potri.009G124900	1087	1132	promoter and enhancer regions
Potri.009G124900	1231	1276	promoter and enhancer regions
Potri.009G124900	1407	1452	promoter and enhancer regions
Potri.009G124900	1412	1457	promoter and enhancer regions
Potri.009G124900	1672	1717	promoter and enhancer regions
Potri.010G019150	127	172	promoter and enhancer regions
Potri.010G019150	345	390	promoter and enhancer regions
Potri.010G019150	628	673	promoter and enhancer regions
Potri.010G019150	663	708	promoter and enhancer regions
Potri.010G019150	762	807	promoter and enhancer regions
Potri.010G019150	827	872	promoter and enhancer regions
Potri.010G019150	883	928	promoter and enhancer regions
Potri.010G019150	1036	1081	promoter and enhancer regions
Potri.010G019150	1345	1390	promoter and enhancer regions
Potri.010G019150	1458	1503	promoter and enhancer regions
Potri.010G019150	1532	1577	promoter and enhancer regions
Potri.010G019150	1643	1688	promoter and enhancer regions
Potri.010G019150	1822	1867	promoter and enhancer regions
Potri.011G168800	220	265	promoter and enhancer regions
Potri.011G168800	384	429	promoter and enhancer regions
Potri.011G168800	434	479	promoter and enhancer regions
Potri.011G168800	758	803	promoter and enhancer regions
Potri.011G168800	778	823	promoter and enhancer regions
Potri.011G168800	841	886	promoter and enhancer regions
Potri.011G168800	853	898	promoter and enhancer regions
Potri.011G168800	1087	1132	promoter and enhancer regions
Potri.011G168800	1096	1141	promoter and enhancer regions
Potri.011G168800	1148	1193	promoter and enhancer regions
Potri.011G168800	1173	1218	promoter and enhancer regions
Potri.011G168800	1241	1286	promoter and enhancer regions
Potri.011G168800	1475	1520	promoter and enhancer regions
Potri.011G168800	1574	1619	promoter and enhancer regions
Potri.013G006000	364	409	promoter and enhancer regions
Potri.013G006000	383	428	promoter and enhancer regions
Potri.013G006000	933	978	promoter and enhancer regions
Potri.013G006000	985	1030	promoter and enhancer regions
Potri.013G006000	1148	1193	promoter and enhancer regions
Potri.013G006000	1222	1267	promoter and enhancer regions
Potri.013G006000	1661	1706	promoter and enhancer regions
Potri.013G006000	1746	1791	promoter and enhancer regions
Potri.013G007800	258	303	promoter and enhancer regions
Potri.013G007800	437	484	promoter and enhancer regions
Potri.013G007800	617	662	promoter and enhancer regions
Potri.013G007800	797	842	promoter and enhancer regions
Potri.013G007800	826	871	promoter and enhancer regions
Potri.013G007800	939	984	promoter and enhancer regions
Potri.013G007800	1166	1211	promoter and enhancer regions
Potri.013G007800	1200	1245	promoter and enhancer regions
Potri.013G007800	1368	1413	promoter and enhancer regions
Potri.013G007800	1508	1553	promoter and enhancer regions
Potri.013G007800	1529	1574	promoter and enhancer regions
Potri.013G007800	1706	1751	promoter and enhancer regions
Potri.013G007800	1741	1786	promoter and enhancer regions
Potri.013G007800	1815	1860	promoter and enhancer regions
Potri.013G007800	1904	1949	promoter and enhancer regions
Potri.016G045500	469	516	promoter and enhancer regions
Potri.016G045500	833	884	promoter and enhancer regions
Potri.016G045500	1236	1281	promoter and enhancer regions
Potri.016G045500	1245	1290	promoter and enhancer regions
Potri.016G045500	1254	1299	promoter and enhancer regions
Potri.016G045500	1333	1378	promoter and enhancer regions
Potri.016G045500	1350	1395	promoter and enhancer regions
Potri.016G045500	1377	1422	promoter and enhancer regions
Potri.016G045500	1483	1528	promoter and enhancer regions
Potri.016G045500	1486	1531	promoter and enhancer regions
Potri.016G045500	1725	1770	promoter and enhancer regions
Potri.016G045500	1829	1874	promoter and enhancer regions
Potri.016G045500	1869	1914	promoter and enhancer regions
Potri.016G045500	1926	1971	promoter and enhancer regions
Potri.017G055200	36	81	promoter and enhancer regions
Potri.017G055200	115	160	promoter and enhancer regions
Potri.017G055200	235	280	promoter and enhancer regions
Potri.017G055200	366	411	promoter and enhancer regions
Potri.017G055200	430	475	promoter and enhancer regions
Potri.017G055200	905	950	promoter and enhancer regions
Potri.017G055200	942	987	promoter and enhancer regions
Potri.017G055200	1055	1100	promoter and enhancer regions
Potri.017G055200	1559	1604	promoter and enhancer regions
Potri.018G084900	3	48	promoter and enhancer regions
Potri.018G084900	193	238	promoter and enhancer regions
Potri.018G084900	316	361	promoter and enhancer regions
Potri.018G084900	674	719	promoter and enhancer regions
Potri.018G084900	705	750	promoter and enhancer regions
Potri.018G084900	932	977	promoter and enhancer regions
Potri.018G084900	1038	1083	promoter and enhancer regions
Potri.018G084900	1196	1241	promoter and enhancer regions
Potri.018G084900	1279	1324	promoter and enhancer regions
Potri.018G084900	1389	1434	promoter and enhancer regions
Potri.018G084900	1474	1519	promoter and enhancer regions
Potri.018G084900	1940	1985	promoter and enhancer regions
Potri.001G143700	23	69	transcription start
Potri.001G143700	24	69	transcription start
Potri.001G143700	25	69	transcription start
Potri.001G143700	138	182	transcription start
Potri.001G143700	236	282	transcription start
Potri.001G143700	237	281	transcription start
Potri.001G143700	263	307	transcription start
Potri.001G143700	277	324	transcription start
Potri.001G143700	278	324	transcription start
Potri.001G143700	279	324	transcription start
Potri.001G143700	280	324	transcription start
Potri.001G143700	285	329	transcription start
Potri.001G143700	374	420	transcription start
Potri.001G143700	376	420	transcription start
Potri.001G143700	420	466	transcription start
Potri.001G143700	421	466	transcription start
Potri.001G143700	422	466	transcription start
Potri.001G143700	430	476	transcription start
Potri.001G143700	432	476	transcription start
Potri.001G143700	592	637	transcription start
Potri.001G143700	593	637	transcription start
Potri.001G143700	790	836	transcription start
Potri.001G143700	792	836	transcription start
Potri.001G143700	927	971	transcription start
Potri.001G143700	1022	1067	transcription start
Potri.001G143700	1023	1067	transcription start
Potri.001G143700	1228	1277	transcription start
Potri.001G143700	1230	1276	transcription start
Potri.001G143700	1232	1278	transcription start
Potri.001G143700	1233	1279	transcription start
Potri.001G143700	1234	1278	transcription start
Potri.001G143700	1238	1285	transcription start
Potri.001G143700	1239	1285	transcription start
Potri.001G143700	1240	1287	transcription start
Potri.001G143700	1241	1287	transcription start
Potri.001G143700	1242	1288	transcription start
Potri.001G143700	1243	1289	transcription start
Potri.001G143700	1244	1290	transcription start
Potri.001G143700	1245	1289	transcription start
Potri.001G143700	1433	1479	transcription start
Potri.001G143700	1434	1479	transcription start
Potri.001G143700	1435	1479	transcription start
Potri.001G173200	-7	42	transcription start
Potri.001G173200	413	460	transcription start
Potri.001G173200	414	460	transcription start
Potri.001G173200	415	462	transcription start
Potri.001G173200	416	462	transcription start
Potri.001G173200	417	463	transcription start
Potri.001G173200	418	462	transcription start
Potri.001G173200	423	471	transcription start
Potri.001G173200	443	487	transcription start
Potri.001G173200	1329	1373	transcription start
Potri.001G173200	1354	1403	transcription start
Potri.001G173200	1356	1402	transcription start
Potri.001G173200	1357	1404	transcription start
Potri.001G173200	1358	1404	transcription start
Potri.001G173200	1359	1405	transcription start
Potri.001G173200	1360	1406	transcription start
Potri.001G173200	1361	1407	transcription start
Potri.001G173200	1362	1408	transcription start
Potri.001G173200	1363	1409	transcription start
Potri.001G173200	1364	1410	transcription start
Potri.001G173200	1365	1411	transcription start
Potri.001G173200	1366	1410	transcription start
Potri.001G173200	1374	1420	transcription start
Potri.001G173200	1375	1420	transcription start
Potri.001G173200	1376	1420	transcription start
Potri.001G173200	1473	1519	transcription start
Potri.001G173200	1474	1520	transcription start
Potri.001G173200	1475	1519	transcription start
Potri.001G173200	1621	1665	transcription start
Potri.001G173200	1741	1788	transcription start
Potri.001G173200	1742	1788	transcription start
Potri.001G173200	1743	1788	transcription start
Potri.001G173200	1744	1788	transcription start
Potri.001G173200	1860	1904	transcription start
Potri.001G173200	1913	1958	transcription start
Potri.001G173200	1914	1958	transcription start
Potri.001G315200	-13	33	transcription start
Potri.001G315200	-12	34	transcription start
Potri.001G315200	-11	35	transcription start
Potri.001G315200	-10	34	transcription start
Potri.001G315200	-3	41	transcription start
Potri.001G315200	49	95	transcription start
Potri.001G315200	50	96	transcription start
Potri.001G315200	51	95	transcription start
Potri.001G315200	183	227	transcription start
Potri.001G315200	217	263	transcription start
Potri.001G315200	218	262	transcription start
Potri.001G315200	409	455	transcription start
Potri.001G315200	410	455	transcription start
Potri.001G315200	411	455	transcription start
Potri.001G315200	423	469	transcription start
Potri.001G315200	424	471	transcription start
Potri.001G315200	425	471	transcription start
Potri.001G315200	426	472	transcription start
Potri.001G315200	427	473	transcription start
Potri.001G315200	428	474	transcription start
Potri.001G315200	429	473	transcription start
Potri.001G315200	520	567	transcription start
Potri.001G315200	521	567	transcription start
Potri.001G315200	522	567	transcription start
Potri.001G315200	523	567	transcription start
Potri.001G315200	610	657	transcription start
Potri.001G315200	611	657	transcription start
Potri.001G315200	612	657	transcription start
Potri.001G315200	613	657	transcription start
Potri.001G315200	676	720	transcription start
Potri.001G315200	781	828	transcription start
Potri.001G315200	782	828	transcription start
Potri.001G315200	783	829	transcription start
Potri.001G315200	784	828	transcription start
Potri.001G315200	845	891	transcription start
Potri.001G315200	846	891	transcription start
Potri.001G315200	847	891	transcription start
Potri.001G315200	915	964	transcription start
Potri.001G315200	916	963	transcription start
Potri.001G315200	917	963	transcription start
Potri.001G315200	918	963	transcription start
Potri.001G315200	919	963	transcription start
Potri.001G315200	944	992	transcription start
Potri.001G315200	945	992	transcription start
Potri.001G315200	946	992	transcription start
Potri.001G315200	947	992	transcription start
Potri.001G315200	948	992	transcription start
Potri.001G315200	953	999	transcription start
Potri.001G315200	954	1000	transcription start
Potri.001G315200	955	1001	transcription start
Potri.001G315200	956	1008	transcription start
Potri.001G315200	957	1003	transcription start
Potri.001G315200	958	1004	transcription start
Potri.001G315200	959	1005	transcription start
Potri.001G315200	960	1006	transcription start
Potri.001G315200	961	1007	transcription start
Potri.001G315200	962	1006	transcription start
Potri.001G315200	1331	1377	transcription start
Potri.001G315200	1332	1377	transcription start
Potri.001G315200	1333	1377	transcription start
Potri.001G315200	1428	1472	transcription start
Potri.001G315200	1930	1979	transcription start
Potri.001G315200	1931	1978	transcription start
Potri.001G315200	1932	1978	transcription start
Potri.001G315200	1933	1978	transcription start
Potri.001G315200	1934	1978	transcription start
Potri.001G417300	353	401	transcription start
Potri.001G417300	463	507	transcription start
Potri.001G417300	468	512	transcription start
Potri.001G417300	759	803	transcription start
Potri.001G417300	766	810	transcription start
Potri.001G417300	874	920	transcription start
Potri.001G417300	875	920	transcription start
Potri.001G417300	876	920	transcription start
Potri.001G417300	898	944	transcription start
Potri.001G417300	899	944	transcription start
Potri.001G417300	900	944	transcription start
Potri.001G417300	991	1039	transcription start
Potri.001G417300	993	1042	transcription start
Potri.001G417300	994	1039	transcription start
Potri.001G417300	995	1039	transcription start
Potri.001G417300	1021	1069	transcription start
Potri.001G417300	1025	1071	transcription start
Potri.001G417300	1027	1071	transcription start
Potri.001G417300	1079	1125	transcription start
Potri.001G417300	1080	1124	transcription start
Potri.001G417300	1084	1130	transcription start
Potri.001G417300	1085	1129	transcription start
Potri.001G417300	1109	1153	transcription start
Potri.001G417300	1138	1185	transcription start
Potri.001G417300	1139	1185	transcription start
Potri.001G417300	1140	1185	transcription start
Potri.001G417300	1141	1185	transcription start
Potri.001G417300	1149	1197	transcription start
Potri.001G417300	1153	1201	transcription start
Potri.001G417300	1203	1249	transcription start
Potri.001G417300	1204	1248	transcription start
Potri.001G417300	1248	1296	transcription start
Potri.001G417300	1249	1296	transcription start
Potri.001G417300	1250	1296	transcription start
Potri.001G417300	1251	1296	transcription start
Potri.001G417300	1252	1296	transcription start
Potri.001G417300	1265	1311	transcription start
Potri.001G417300	1266	1310	transcription start
Potri.001G417300	1301	1347	transcription start
Potri.001G417300	1302	1346	transcription start
Potri.001G417300	1323	1369	transcription start
Potri.001G417300	1324	1368	transcription start
Potri.001G417300	1473	1519	transcription start
Potri.001G417300	1474	1519	transcription start
Potri.001G417300	1475	1519	transcription start
Potri.001G417300	1486	1533	transcription start
Potri.001G417300	1487	1533	transcription start
Potri.001G417300	1488	1533	transcription start
Potri.001G417300	1489	1533	transcription start
Potri.001G417300	1499	1545	transcription start
Potri.001G417300	1500	1547	transcription start
Potri.001G417300	1501	1547	transcription start
Potri.001G417300	1502	1548	transcription start
Potri.001G417300	1503	1547	transcription start
Potri.001G417300	1560	1606	transcription start
Potri.001G417300	1561	1605	transcription start
Potri.001G417300	1573	1621	transcription start
Potri.001G417300	1680	1726	transcription start
Potri.001G417300	1681	1726	transcription start
Potri.001G417300	1682	1726	transcription start
Potri.001G417300	1717	1763	transcription start
Potri.001G417300	1718	1763	transcription start
Potri.001G417300	1719	1763	transcription start
Potri.005G246700	30	76	transcription start
Potri.005G246700	31	83	transcription start
Potri.005G246700	378	422	transcription start
Potri.005G246700	556	602	transcription start
Potri.005G246700	557	601	transcription start
Potri.005G246700	563	611	transcription start
Potri.005G246700	595	641	transcription start
Potri.005G246700	596	641	transcription start
Potri.005G246700	597	641	transcription start
Potri.005G246700	798	843	transcription start
Potri.005G246700	799	843	transcription start
Potri.005G246700	804	851	transcription start
Potri.005G246700	805	851	transcription start
Potri.005G246700	806	851	transcription start
Potri.005G246700	807	851	transcription start
Potri.005G246700	960	1005	transcription start
Potri.005G246700	961	1005	transcription start
Potri.005G246700	976	1024	transcription start
Potri.005G246700	1182	1226	transcription start
Potri.005G246700	1437	1481	transcription start
Potri.005G246700	1630	1674	transcription start
Potri.005G246700	1860	1906	transcription start
Potri.005G246700	1862	1906	transcription start
Potri.006G192700	-3	44	transcription start
Potri.006G192700	681	727	transcription start
Potri.006G192700	682	726	transcription start
Potri.006G192700	684	732	transcription start
Potri.006G192700	686	734	transcription start
Potri.006G192700	785	831	transcription start
Potri.006G192700	786	830	transcription start
Potri.006G192700	855	900	transcription start
Potri.006G192700	856	900	transcription start
Potri.006G192700	963	1009	transcription start
Potri.006G192700	964	1009	transcription start
Potri.006G192700	965	1009	transcription start
Potri.006G192700	1091	1139	transcription start
Potri.006G192700	1100	1146	transcription start
Potri.006G192700	1101	1146	transcription start
Potri.006G192700	1102	1146	transcription start
Potri.006G192700	1759	1806	transcription start
Potri.006G192700	1926	1975	transcription start
Potri.006G192700	1927	1974	transcription start
Potri.006G192700	1928	1974	transcription start
Potri.006G192700	1929	1974	transcription start
Potri.006G192700	1930	1974	transcription start
Potri.008G195900	139	189	transcription start
Potri.008G195900	140	187	transcription start
Potri.008G195900	141	187	transcription start
Potri.008G195900	142	189	transcription start
Potri.008G195900	143	189	transcription start
Potri.008G195900	144	190	transcription start
Potri.008G195900	145	189	transcription start
Potri.008G195900	218	262	transcription start
Potri.008G195900	297	345	transcription start
Potri.008G195900	298	345	transcription start
Potri.008G195900	299	345	transcription start
Potri.008G195900	300	345	transcription start
Potri.008G195900	301	345	transcription start
Potri.008G195900	347	393	transcription start
Potri.008G195900	348	393	transcription start
Potri.008G195900	349	393	transcription start
Potri.008G195900	382	428	transcription start
Potri.008G195900	383	427	transcription start
Potri.008G195900	465	512	transcription start
Potri.008G195900	466	515	transcription start
Potri.008G195900	467	512	transcription start
Potri.008G195900	468	512	transcription start
Potri.008G195900	482	528	transcription start
Potri.008G195900	483	527	transcription start
Potri.008G195900	593	640	transcription start
Potri.008G195900	594	640	transcription start
Potri.008G195900	595	640	transcription start
Potri.008G195900	596	640	transcription start
Potri.008G195900	671	715	transcription start
Potri.008G195900	736	780	transcription start
Potri.008G195900	941	985	transcription start
Potri.008G195900	1010	1057	transcription start
Potri.008G195900	1011	1057	transcription start
Potri.008G195900	1012	1057	transcription start
Potri.008G195900	1013	1057	transcription start
Potri.008G195900	1219	1265	transcription start
Potri.008G195900	1220	1265	transcription start
Potri.008G195900	1221	1265	transcription start
Potri.008G195900	1270	1316	transcription start
Potri.008G195900	1271	1318	transcription start
Potri.008G195900	1272	1318	transcription start
Potri.008G195900	1273	1319	transcription start
Potri.008G195900	1274	1320	transcription start
Potri.008G195900	1275	1321	transcription start
Potri.008G195900	1276	1322	transcription start
Potri.008G195900	1277	1323	transcription start
Potri.008G195900	1278	1324	transcription start
Potri.008G195900	1279	1325	transcription start
Potri.008G195900	1280	1326	transcription start
Potri.008G195900	1281	1327	transcription start
Potri.008G195900	1282	1328	transcription start
Potri.008G195900	1283	1329	transcription start
Potri.008G195900	1284	1330	transcription start
Potri.008G195900	1285	1331	transcription start
Potri.008G195900	1286	1332	transcription start
Potri.008G195900	1287	1333	transcription start
Potri.008G195900	1288	1334	transcription start
Potri.008G195900	1289	1335	transcription start
Potri.008G195900	1290	1336	transcription start
Potri.008G195900	1291	1337	transcription start
Potri.008G195900	1292	1338	transcription start
Potri.008G195900	1293	1339	transcription start
Potri.008G195900	1294	1340	transcription start
Potri.008G195900	1295	1341	transcription start
Potri.008G195900	1296	1348	transcription start
Potri.008G195900	1297	1343	transcription start
Potri.008G195900	1298	1344	transcription start
Potri.008G195900	1299	1345	transcription start
Potri.008G195900	1300	1346	transcription start
Potri.008G195900	1301	1347	transcription start
Potri.008G195900	1302	1346	transcription start
Potri.008G195900	1312	1358	transcription start
Potri.008G195900	1313	1357	transcription start
Potri.008G195900	1341	1390	transcription start
Potri.008G195900	1823	1869	transcription start
Potri.008G195900	1824	1868	transcription start
Potri.008G195900	1876	1922	transcription start
Potri.008G195900	1877	1922	transcription start
Potri.008G195900	1878	1922	transcription start
Potri.009G124900	387	435	transcription start
Potri.009G124900	529	576	transcription start
Potri.009G124900	530	576	transcription start
Potri.009G124900	531	576	transcription start
Potri.009G124900	532	576	transcription start
Potri.009G124900	551	595	transcription start
Potri.009G124900	659	708	transcription start
Potri.009G124900	815	860	transcription start
Potri.009G124900	816	860	transcription start
Potri.009G124900	1050	1096	transcription start
Potri.009G124900	1051	1096	transcription start
Potri.009G124900	1052	1096	transcription start
Potri.009G124900	1495	1539	transcription start
Potri.009G124900	1667	1711	transcription start
Potri.009G124900	1843	1890	transcription start
Potri.010G019150	320	366	transcription start
Potri.010G019150	321	366	transcription start
Potri.010G019150	322	366	transcription start
Potri.010G019150	612	658	transcription start
Potri.010G019150	613	658	transcription start
Potri.010G019150	614	658	transcription start
Potri.010G019150	679	725	transcription start
Potri.010G019150	680	726	transcription start
Potri.010G019150	681	725	transcription start
Potri.010G019150	743	788	transcription start
Potri.010G019150	744	788	transcription start
Potri.010G019150	779	827	transcription start
Potri.010G019150	788	834	transcription start
Potri.010G019150	789	833	transcription start
Potri.010G019150	799	846	transcription start
Potri.010G019150	840	887	transcription start
Potri.010G019150	841	887	transcription start
Potri.010G019150	842	887	transcription start
Potri.010G019150	843	887	transcription start
Potri.010G019150	847	893	transcription start
Potri.010G019150	848	893	transcription start
Potri.010G019150	849	893	transcription start
Potri.010G019150	909	955	transcription start
Potri.010G019150	910	954	transcription start
Potri.010G019150	921	967	transcription start
Potri.010G019150	922	967	transcription start
Potri.010G019150	923	967	transcription start
Potri.010G019150	1925	1971	transcription start
Potri.010G019150	1926	1971	transcription start
Potri.010G019150	1927	1971	transcription start
Potri.010G019150	1963	2010	transcription start
Potri.011G168800	566	612	transcription start
Potri.011G168800	568	612	transcription start
Potri.011G168800	934	980	transcription start
Potri.011G168800	935	980	transcription start
Potri.011G168800	936	980	transcription start
Potri.011G168800	950	998	transcription start
Potri.011G168800	1169	1215	transcription start
Potri.011G168800	1170	1214	transcription start
Potri.011G168800	1248	1294	transcription start
Potri.011G168800	1249	1295	transcription start
Potri.011G168800	1250	1294	transcription start
Potri.011G168800	1273	1319	transcription start
Potri.011G168800	1274	1319	transcription start
Potri.011G168800	1275	1319	transcription start
Potri.011G168800	1307	1355	transcription start
Potri.011G168800	1354	1400	transcription start
Potri.011G168800	1355	1400	transcription start
Potri.011G168800	1356	1400	transcription start
Potri.011G168800	1363	1411	transcription start
Potri.011G168800	1364	1411	transcription start
Potri.011G168800	1365	1411	transcription start
Potri.011G168800	1366	1411	transcription start
Potri.011G168800	1367	1411	transcription start
Potri.011G168800	1423	1470	transcription start
Potri.011G168800	1424	1470	transcription start
Potri.011G168800	1425	1470	transcription start
Potri.011G168800	1426	1470	transcription start
Potri.011G168800	1736	1783	transcription start
Potri.011G168800	1737	1783	transcription start
Potri.011G168800	1738	1783	transcription start
Potri.011G168800	1739	1783	transcription start
Potri.011G168800	1826	1875	transcription start
Potri.011G168800	1827	1872	transcription start
Potri.011G168800	1828	1872	transcription start
Potri.011G168800	1866	1910	transcription start
Potri.011G168800	1947	1992	transcription start
Potri.011G168800	1948	1992	transcription start
Potri.013G006000	301	350	transcription start
Potri.013G006000	373	419	transcription start
Potri.013G006000	374	418	transcription start
Potri.013G006000	626	672	transcription start
Potri.013G006000	627	672	transcription start
Potri.013G006000	628	672	transcription start
Potri.013G006000	740	786	transcription start
Potri.013G006000	742	786	transcription start
Potri.013G006000	1271	1317	transcription start
Potri.013G006000	1272	1318	transcription start
Potri.013G006000	1273	1317	transcription start
Potri.013G006000	1302	1349	transcription start
Potri.013G006000	1303	1349	transcription start
Potri.013G006000	1304	1349	transcription start
Potri.013G006000	1305	1349	transcription start
Potri.013G006000	1562	1608	transcription start
Potri.013G006000	1564	1608	transcription start
Potri.013G006000	1593	1639	transcription start
Potri.013G006000	1594	1639	transcription start
Potri.013G006000	1595	1639	transcription start
Potri.013G006000	1685	1732	transcription start
Potri.013G006000	1814	1858	transcription start
Potri.013G006000	1835	1879	transcription start
Potri.013G006000	1958	2005	transcription start
Potri.013G007800	25	69	transcription start
Potri.013G007800	116	162	transcription start
Potri.013G007800	117	163	transcription start
Potri.013G007800	118	164	transcription start
Potri.013G007800	119	165	transcription start
Potri.013G007800	121	165	transcription start
Potri.013G007800	193	237	transcription start
Potri.013G007800	200	244	transcription start
Potri.013G007800	773	818	transcription start
Potri.013G007800	774	818	transcription start
Potri.013G007800	829	876	transcription start
Potri.013G007800	830	876	transcription start
Potri.013G007800	831	876	transcription start
Potri.013G007800	832	876	transcription start
Potri.013G007800	847	893	transcription start
Potri.013G007800	848	893	transcription start
Potri.013G007800	849	893	transcription start
Potri.013G007800	1061	1107	transcription start
Potri.013G007800	1062	1107	transcription start
Potri.013G007800	1063	1107	transcription start
Potri.013G007800	1119	1163	transcription start
Potri.013G007800	1414	1460	transcription start
Potri.013G007800	1415	1459	transcription start
Potri.013G007800	1519	1565	transcription start
Potri.013G007800	1520	1565	transcription start
Potri.013G007800	1521	1565	transcription start
Potri.013G007800	1618	1664	transcription start
Potri.013G007800	1619	1665	transcription start
Potri.013G007800	1620	1666	transcription start
Potri.013G007800	1621	1667	transcription start
Potri.013G007800	1622	1668	transcription start
Potri.013G007800	1623	1667	transcription start
Potri.013G007800	1866	1912	transcription start
Potri.013G007800	1867	1911	transcription start
Potri.016G045500	111	157	transcription start
Potri.016G045500	112	156	transcription start
Potri.016G045500	554	600	transcription start
Potri.016G045500	555	600	transcription start
Potri.016G045500	556	600	transcription start
Potri.016G045500	650	697	transcription start
Potri.016G045500	651	697	transcription start
Potri.016G045500	652	697	transcription start
Potri.016G045500	653	697	transcription start
Potri.016G045500	949	996	transcription start
Potri.016G045500	996	1042	transcription start
Potri.016G045500	997	1042	transcription start
Potri.016G045500	998	1042	transcription start
Potri.016G045500	1046	1094	transcription start
Potri.016G045500	1082	1128	transcription start
Potri.016G045500	1083	1127	transcription start
Potri.016G045500	1093	1141	transcription start
Potri.016G045500	1103	1149	transcription start
Potri.016G045500	1104	1149	transcription start
Potri.016G045500	1105	1149	transcription start
Potri.016G045500	1197	1243	transcription start
Potri.016G045500	1198	1242	transcription start
Potri.016G045500	1202	1249	transcription start
Potri.016G045500	1203	1249	transcription start
Potri.016G045500	1204	1249	transcription start
Potri.016G045500	1205	1249	transcription start
Potri.016G045500	1693	1739	transcription start
Potri.016G045500	1694	1739	transcription start
Potri.016G045500	1695	1739	transcription start
Potri.016G045500	1799	1846	transcription start
Potri.016G045500	1929	1975	transcription start
Potri.016G045500	1931	1975	transcription start
Potri.017G055200	147	194	transcription start
Potri.017G055200	148	194	transcription start
Potri.017G055200	149	194	transcription start
Potri.017G055200	150	194	transcription start
Potri.017G055200	303	349	transcription start
Potri.017G055200	304	349	transcription start
Potri.017G055200	305	349	transcription start
Potri.017G055200	386	430	transcription start
Potri.017G055200	446	490	transcription start
Potri.017G055200	515	559	transcription start
Potri.017G055200	521	565	transcription start
Potri.017G055200	561	605	transcription start
Potri.017G055200	601	647	transcription start
Potri.017G055200	602	647	transcription start
Potri.017G055200	603	647	transcription start
Potri.017G055200	774	819	transcription start
Potri.017G055200	775	819	transcription start
Potri.017G055200	827	871	transcription start
Potri.017G055200	946	995	transcription start
Potri.017G055200	947	994	transcription start
Potri.017G055200	948	997	transcription start
Potri.017G055200	949	996	transcription start
Potri.017G055200	950	996	transcription start
Potri.017G055200	952	996	transcription start
Potri.017G055200	1208	1254	transcription start
Potri.017G055200	1209	1255	transcription start
Potri.017G055200	1210	1256	transcription start
Potri.017G055200	1211	1257	transcription start
Potri.017G055200	1212	1258	transcription start
Potri.017G055200	1213	1259	transcription start
Potri.017G055200	1214	1260	transcription start
Potri.017G055200	1215	1261	transcription start
Potri.017G055200	1216	1262	transcription start
Potri.017G055200	1217	1263	transcription start
Potri.017G055200	1218	1264	transcription start
Potri.017G055200	1219	1265	transcription start
Potri.017G055200	1220	1266	transcription start
Potri.017G055200	1221	1267	transcription start
Potri.017G055200	1222	1268	transcription start
Potri.017G055200	1223	1267	transcription start
Potri.017G055200	1310	1356	transcription start
Potri.017G055200	1311	1356	transcription start
Potri.017G055200	1312	1356	transcription start
Potri.017G055200	1942	1991	transcription start
Potri.017G055200	1943	1990	transcription start
Potri.017G055200	1944	1990	transcription start
Potri.017G055200	1945	1990	transcription start
Potri.017G055200	1946	1990	transcription start
Potri.018G084900	134	182	transcription start
Potri.018G084900	207	253	transcription start
Potri.018G084900	208	252	transcription start
Potri.018G084900	224	270	transcription start
Potri.018G084900	225	269	transcription start
Potri.018G084900	336	382	transcription start
Potri.018G084900	337	383	transcription start
Potri.018G084900	338	382	transcription start
Potri.018G084900	374	422	transcription start
Potri.018G084900	375	422	transcription start
Potri.018G084900	376	422	transcription start
Potri.018G084900	377	422	transcription start
Potri.018G084900	378	422	transcription start
Potri.018G084900	387	435	transcription start
Potri.018G084900	431	480	transcription start
Potri.018G084900	507	553	transcription start
Potri.018G084900	508	555	transcription start
Potri.018G084900	509	555	transcription start
Potri.018G084900	510	556	transcription start
Potri.018G084900	511	557	transcription start
Potri.018G084900	512	558	transcription start
Potri.018G084900	513	559	transcription start
Potri.018G084900	514	560	transcription start
Potri.018G084900	515	561	transcription start
Potri.018G084900	516	562	transcription start
Potri.018G084900	517	563	transcription start
Potri.018G084900	518	564	transcription start
Potri.018G084900	519	563	transcription start
Potri.018G084900	582	626	transcription start
Potri.018G084900	645	694	transcription start
Potri.018G084900	646	692	transcription start
Potri.018G084900	647	691	transcription start
Potri.018G084900	716	760	transcription start
Potri.018G084900	757	803	transcription start
Potri.018G084900	758	802	transcription start
Potri.018G084900	947	993	transcription start
Potri.018G084900	948	994	transcription start
Potri.018G084900	949	995	transcription start
Potri.018G084900	950	996	transcription start
Potri.018G084900	951	997	transcription start
Potri.018G084900	952	998	transcription start
Potri.018G084900	953	999	transcription start
Potri.018G084900	954	1000	transcription start
Potri.018G084900	955	1001	transcription start
Potri.018G084900	956	1002	transcription start
Potri.018G084900	957	1003	transcription start
Potri.018G084900	958	1004	transcription start
Potri.018G084900	959	1005	transcription start
Potri.018G084900	960	1006	transcription start
Potri.018G084900	961	1007	transcription start
Potri.018G084900	962	1008	transcription start
Potri.018G084900	963	1009	transcription start
Potri.018G084900	964	1010	transcription start
Potri.018G084900	965	1011	transcription start
Potri.018G084900	966	1012	transcription start
Potri.018G084900	967	1013	transcription start
Potri.018G084900	968	1014	transcription start
Potri.018G084900	969	1015	transcription start
Potri.018G084900	970	1016	transcription start
Potri.018G084900	971	1017	transcription start
Potri.018G084900	972	1018	transcription start
Potri.018G084900	973	1019	transcription start
Potri.018G084900	974	1020	transcription start
Potri.018G084900	975	1021	transcription start
Potri.018G084900	976	1022	transcription start
Potri.018G084900	977	1023	transcription start
Potri.018G084900	978	1024	transcription start
Potri.018G084900	979	1025	transcription start
Potri.018G084900	980	1026	transcription start
Potri.018G084900	981	1027	transcription start
Potri.018G084900	982	1028	transcription start
Potri.018G084900	983	1029	transcription start
Potri.018G084900	984	1030	transcription start
Potri.018G084900	985	1031	transcription start
Potri.018G084900	986	1030	transcription start
Potri.018G084900	1268	1312	transcription start
Potri.018G084900	1273	1319	transcription start
Potri.018G084900	1274	1318	transcription start
Potri.018G084900	1282	1328	transcription start
Potri.018G084900	1283	1327	transcription start
Potri.018G084900	1359	1404	transcription start
Potri.018G084900	1360	1404	transcription start
Potri.018G084900	1433	1479	transcription start
Potri.018G084900	1434	1479	transcription start
Potri.018G084900	1435	1479	transcription start
Potri.018G084900	1525	1572	transcription start
Potri.018G084900	1526	1572	transcription start
Potri.018G084900	1527	1574	transcription start
Potri.018G084900	1528	1574	transcription start
Potri.018G084900	1529	1575	transcription start
Potri.018G084900	1530	1574	transcription start
Potri.018G084900	1850	1896	transcription start
Potri.018G084900	1851	1896	transcription start
Potri.018G084900	1852	1896	transcription start
Potri.016G045500	968	1017	element for maximal elicitor-mediated activation (2copies)
Potri.013G007800	253	301	involved in differentiation of the palisade mesophyll cells
Potri.001G143700	326	372	enhancer-like element involved in anoxic specific inducibility
Potri.001G143700	11	58	gibberellin responsive
Potri.001G173200	1670	1717	gibberellin responsive
Potri.001G315200	1135	1182	gibberellin responsive
Potri.001G315200	1711	1758	gibberellin responsive
Potri.001G417300	90	137	gibberellin responsive
Potri.008G195900	893	940	gibberellin responsive
Potri.011G168800	607	654	gibberellin responsive
Potri.011G168800	636	683	gibberellin responsive
Potri.011G168800	1123	1170	gibberellin responsive
Potri.013G006000	28	75	gibberellin responsive
Potri.017G055200	1147	1194	gibberellin responsive
Potri.017G055200	1723	1770	gibberellin responsive
Potri.013G007800	1895	1946	endosperm-specific negative expression
Potri.001G173200	1204	1251	light responsive
Potri.001G173200	1205	1251	light responsive
Potri.001G315200	63	110	light responsive
Potri.001G315200	64	110	light responsive
Potri.001G315200	1707	1753	light responsive
Potri.005G246700	1722	1772	light responsive
Potri.005G246700	1843	1893	light responsive
Potri.005G246700	7	54	light responsive
Potri.005G246700	8	54	light responsive
Potri.005G246700	1261	1307	light responsive
Potri.006G192700	81	127	light responsive
Potri.006G192700	1821	1872	light responsive
Potri.006G192700	1592	1638	light responsive
Potri.008G195900	533	579	light responsive
Potri.009G124900	1510	1557	light responsive
Potri.009G124900	1511	1557	light responsive
Potri.010G019150	215	261	light responsive
Potri.010G019150	1594	1640	light responsive
Potri.011G168800	210	256	light responsive
Potri.013G006000	467	514	light responsive
Potri.013G006000	671	718	light responsive
Potri.013G006000	672	718	light responsive
Potri.013G006000	1769	1815	light responsive
Potri.013G007800	646	693	light responsive
Potri.013G007800	647	693	light responsive
Potri.013G007800	1453	1499	light responsive
Potri.013G007800	1514	1561	light responsive
Potri.013G007800	1957	2003	light responsive
Potri.016G045500	1562	1608	light responsive
Potri.016G045500	1743	1790	light responsive
Potri.017G055200	1719	1765	light responsive
Potri.017G055200	1916	1965	light responsive
Potri.018G084900	524	573	light responsive
Potri.001G143700	130	176	MYB binding site involved in drought-inducibility
Potri.001G143700	695	741	MYB binding site involved in drought-inducibility
Potri.001G143700	1815	1861	MYB binding site involved in drought-inducibility
Potri.001G173200	62	108	MYB binding site involved in drought-inducibility
Potri.001G173200	1900	1946	MYB binding site involved in drought-inducibility
Potri.001G315200	1498	1544	MYB binding site involved in drought-inducibility
Potri.006G192700	535	581	MYB binding site involved in drought-inducibility
Potri.006G192700	1416	1462	MYB binding site involved in drought-inducibility
Potri.011G168800	393	439	MYB binding site involved in drought-inducibility
Potri.013G006000	208	254	MYB binding site involved in drought-inducibility
Potri.013G006000	231	277	MYB binding site involved in drought-inducibility
Potri.013G007800	398	444	MYB binding site involved in drought-inducibility
Potri.016G045500	448	494	MYB binding site involved in drought-inducibility
Potri.017G055200	1533	1579	MYB binding site involved in drought-inducibility
Potri.017G055200	1614	1660	MYB binding site involved in drought-inducibility
Potri.001G143700	522	569	MYB binding site involved in light responsiveness
Potri.001G143700	825	872	MYB binding site involved in light responsiveness
Potri.001G315200	105	152	MYB binding site involved in light responsiveness
Potri.005G246700	1263	1310	MYB binding site involved in light responsiveness
Potri.008G195900	1728	1775	MYB binding site involved in light responsiveness
Potri.009G124900	771	818	MYB binding site involved in light responsiveness
Potri.009G124900	1513	1560	MYB binding site involved in light responsiveness
Potri.005G246700	1786	1832	MYBHv1 binding site
Potri.006G192700	443	489	MYBHv1 binding site
Potri.006G192700	1490	1536	MYBHv1 binding site
Potri.009G124900	302	348	MYBHv1 binding site
Potri.016G045500	1460	1506	MYBHv1 binding site
Potri.001G173200	397	443	light responsive
Potri.001G173200	1244	1290	light responsive
Potri.001G173200	1399	1445	light responsive
Potri.001G173200	1304	1353	light responsive
Potri.001G315200	11	60	light responsive
Potri.001G315200	173	219	light responsive
Potri.001G315200	199	245	light responsive
Potri.001G315200	329	375	light responsive
Potri.001G417300	70	116	light responsive
Potri.001G417300	903	949	light responsive
Potri.001G417300	1319	1365	light responsive
Potri.001G417300	1469	1515	light responsive
Potri.001G417300	1516	1562	light responsive
Potri.001G417300	1605	1651	light responsive
Potri.001G417300	1713	1759	light responsive
Potri.001G417300	1907	1953	light responsive
Potri.005G246700	1919	1967	light responsive
Potri.005G246700	55	101	light responsive
Potri.005G246700	1940	1986	light responsive
Potri.006G192700	306	352	light responsive
Potri.006G192700	563	609	light responsive
Potri.006G192700	737	783	light responsive
Potri.006G192700	757	803	light responsive
Potri.006G192700	971	1017	light responsive
Potri.008G195900	1554	1603	light responsive
Potri.008G195900	1929	1975	light responsive
Potri.008G195900	1935	1981	light responsive
Potri.009G124900	1128	1174	light responsive
Potri.010G019150	112	158	light responsive
Potri.010G019150	155	201	light responsive
Potri.010G019150	624	670	light responsive
Potri.010G019150	1705	1751	light responsive
Potri.010G019150	1921	1967	light responsive
Potri.010G019150	1957	2003	light responsive
Potri.011G168800	1758	1807	light responsive
Potri.013G006000	483	529	light responsive
Potri.013G006000	584	630	light responsive
Potri.013G006000	769	815	light responsive
Potri.013G007800	1287	1335	light responsive
Potri.013G007800	1193	1239	light responsive
Potri.013G007800	1882	1928	light responsive
Potri.016G045500	46	92	light responsive
Potri.016G045500	223	269	light responsive
Potri.016G045500	1160	1206	light responsive
Potri.017G055200	256	302	light responsive
Potri.018G084900	1691	1740	light responsive
Potri.018G084900	126	172	light responsive
Potri.018G084900	577	623	light responsive
Potri.018G084900	685	731	light responsive
Potri.001G143700	1675	1721	light responsive
Potri.001G143700	193	242	light responsive
Potri.001G173200	1072	1120	light responsive
Potri.001G315200	1367	1416	light responsive
Potri.001G315200	1266	1312	light responsive
Potri.001G315200	700	747	light responsive
Potri.001G315200	838	886	light responsive
Potri.001G315200	1365	1414	light responsive
Potri.001G315200	1367	1415	light responsive
Potri.001G417300	928	974	light responsive
Potri.001G417300	953	999	light responsive
Potri.001G417300	1568	1616	light responsive
Potri.001G417300	229	279	light responsive
Potri.001G417300	230	278	light responsive
Potri.001G417300	130	179	light responsive
Potri.001G417300	1189	1237	light responsive
Potri.005G246700	1128	1176	light responsive
Potri.005G246700	1341	1388	light responsive
Potri.005G246700	1720	1767	light responsive
Potri.005G246700	1264	1314	light responsive
Potri.005G246700	615	665	light responsive
Potri.005G246700	794	843	light responsive
Potri.006G192700	816	863	light responsive
Potri.006G192700	908	958	light responsive
Potri.008G195900	909	955	light responsive
Potri.008G195900	1554	1604	light responsive
Potri.008G195900	1556	1605	light responsive
Potri.008G195900	228	275	light responsive
Potri.008G195900	266	315	light responsive
Potri.008G195900	336	385	light responsive
Potri.009G124900	1406	1456	light responsive
Potri.009G124900	1430	1477	light responsive
Potri.010G019150	1044	1090	light responsive
Potri.011G168800	1834	1884	light responsive
Potri.011G168800	1414	1460	light responsive
Potri.011G168800	1849	1895	light responsive
Potri.011G168800	287	334	light responsive
Potri.011G168800	119	168	light responsive
Potri.013G006000	1792	1838	light responsive
Potri.013G006000	1083	1131	light responsive
Potri.013G007800	1497	1545	light responsive
Potri.013G007800	762	808	light responsive
Potri.017G055200	692	739	light responsive
Potri.017G055200	702	749	light responsive
Potri.017G055200	987	1035	light responsive
Potri.018G084900	1594	1641	light responsive
Potri.018G084900	1165	1212	light responsive
Potri.001G417300	1721	1774	light responsive
Potri.008G195900	499	552	light responsive
Potri.001G315200	1529	1577	light responsive
Potri.009G124900	754	802	light responsive
Potri.017G055200	1565	1613	light responsive
Potri.009G124900	488	536	auxin responsive
Potri.018G084900	1108	1156	auxin responsive
Potri.005G246700	586	635.5	protein binding site
Potri.018G084900	238	287.5	protein binding site
Potri.001G417300	981	1030	wound responsive
Potri.006G192700	819	868	wound responsive
Potri.013G006000	310	359	wound responsive
